# Supplementary material for: Genetic Basis of Gluten Aggregation Properties in Wheat (Triticum aestivum L.) Dissected by QTL Mapping of GlutoPeak Parameters
Source: Front Plant Sci. 2021 Jan 28;11:611605. doi: 10.3389/fpls.2020.611605 (PMC7876098; doi:10.3389/fpls.2020.611605)
Supplement: Supplementary file 2 [file Table_1.xlsx]

## Sheet: S1
Table S1. Mean values of GlutoPeak parameters and major quality parameters for 39 wheat cultivars collected from Henan Province.
Accession ID.	Cultivar name	Moisture concent	GPC	WGC	WA	DST	Rmax	EA	PMT	BEM	AM	PM	A1	A2	A3	A4	A5
L01	Zhongmai 255	0.1037	15.5	32.6	58.1	21.1	663	154	63	77	50	55	2117	2117	1100.5	1016	951.5
L02	Huaichuan 709	0.103	14	30	60.4	20.3	590	116	61	68	45.5	53.5	1688.5	1066.5	775	937	867.5
L03	Jimai 68	0.1036	15.7	33	61	14.8	607	137	62	76	41.5	54.5	1959.5	1959.5	974	985.5	937
L04	Kexing 3302	0.1053	15.8	29.8	61.7	27.8	620	150	68	67	46	53	1685.5	196.5	648	946	867
L05	Jinyou 18	0.1052	15.8	31	59.5	14.2	604	126	57.5	69.5	41.5	50	1793	1793	870.5	922.5	867
L06	Fumai 368	0.1057	14.2	31.6	63.6	8	372	78	49	64.5	35.5	49.5	1484.5	1484.5	647.5	837	811
L07	Jimai 209	0.1078	14.4	30.4	58.5	13.5	529	111	62	70	38	48.5	1781	1781	879	902	857
L08	Yunong 906	0.1048	14.5	28.8	53	9.3	518	95	72	68	42	46.5	1971	1971	1069	902	818.5
L09	Yunong 908	0.1062	14.9	30.4	61	14.1	403	90	51.5	69	32.5	51.5	1549	1549	710	839	860
L10	Zhengmai 816	0.1049	15.9	33.8	60.8	8.1	412	93	50.5	76	37	51.5	1644	1644	699	944	914
L11	Zhengmai 813	0.1028	14.1	27.4	60.9	28.9	652	131	54	68	34.5	54	1557	1557	813	744.5	946
L12	Changzheng No.1	0.1033	15.5	33.4	63.3	11.6	409	90	49.5	71.5	36.5	52	1585	1585	680	905	905
L13	Zhengmai 9134	0.1026	15	30.6	61.9	10.1	422	73	47.5	55.5	33.5	45.5	1332	1332	608.5	723.5	726.5
L14	Yuanmai 77	0.1056	15.4	34.4	59.8	12	383	82	53.5	72.5	31	50	1562	1562	688	874	876
L15	Zhiyou 105	0.102	14	30.6	63	20.8	464	87	48.5	62.5	29	51	1314.5	1314.5	586	728.5	835
L16	Zhiyou 228	0.1031	14	29	60.8	15.3	446	85	54	58.5	40.5	48	1386.5	929.5	538.5	809	776
L17	Xinxuan 979	0.12	13.7	29.8	58.7	10.6	402	82	47	65	32.5	48.5	1216	771.5	591.5	815.5	801.5
L18	Kelin 818	0.1109	14.7	30.7	63	6.6	258	57	39.5	72.5	31	49	1318.5	1318.5	436	882.5	863
L19	Lvyuanmai 31	0.1074	14.4	31.2	55	15.9	470	101	66	57.5	44	47	1943	1943	1038.5	904.5	825
L20	Guoyang 537	0.1054	15	33.8	61.2	6.2	275	61	38.5	74	32	50.5	1314.5	1314.5	434	880.5	899
L21	Yule 176	0.1041	14.6	36.3	57	4.8	342	82	53.5	70	34.5	48.5	1618.5	1618.5	701.5	917.5	833.5
L22	Jinmai 186	0.1047	15.2	32	62.7	5.7	307	70	39.5	69	27.5	52.5	1140.5	1140.5	421	719.5	935.5
L23	Lunxuan 19	0.1026	15.6	33.6	58.9	18	622	121	59	69.5	37.5	51	1758	1758	864	893.5	857.5
L24	Zhiyou 668	0.1146	16.1	32.6	56.5	28.1	779	173	64.5	74	47.5	54	2109.5	2109.5	1105.5	1004	910
L25	Chimai No.1	0.1111	14.5	31.1	62.3	11.6	434	89	48	56	38	49	1457.5	1457.5	720.5	737	771.5
L26	Fusui No.3	0.1026	15.1	30.8	60.2	14.3	481	100	53	69.5	33.5	48	1543.5	1543.5	704.5	839	843
L27	Guanmai 11	0.1048	13.9	29.4	59.4	6.2	386	66	48.5	61.5	34.5	43.5	1422	1422	642.5	779.5	754
L28	Caizhi 196	0.1252	13.9	27	56.8	14.7	488	89	50.5	60	29.5	49.5	1292.5	1292.5	627	666	841.5
L29	Shangmai 168	0.1038	13.4	28.6	60.4	10.5	435	85	56	61.5	31.5	45.5	1505.5	1505.5	726	779.5	776
L30	Wanmai 788	0.1066	13.6	28	51.3	3.8	159	37	41	58	24	39.5	1075	1075	394.5	681	694.5
L31	Xianmai 18	0.1022	12.6	25.7	57.1	1.8	85	21	33	60	23	43	440.5	451.5	197	645	740
L32	Fangyumai 66	0.1156	13.7	28.8	61.2	3	65	15	32.5	56.5	29.5	44	997.5	997.5	285	713	728.5
L33	Lvyuanmai No.8	0.1102	13.6	28.9	54.7	3.1	190	43	34.5	68	26	45.5	1073.5	1073.5	306.5	766.5	831.5
L34	Tianmin 13E009	0.1102	12.1	26.5	53.6	1.8	98	23	29.5	65.5	22.5	42	910	910	191.5	718.5	775.5
L35	Zhengnong 4108	0.1058	13	26.9	53.9	1.1	43	7	28.5	56.5	18.5	39	727.5	727.5	150.5	576.5	684.5
L36	Mianmai 112	0.1069	11.5	24.3	50.9	3.1	193	38	42.5	50.5	22.5	38	976.5	976.5	414	562.5	660
L37	Zhengmai 103	0.1052	13.2	26.8	55.5	1.8	61	12	33.5	57	18	40	739	739	210.5	528	705
L38	Xinmai 79	0.1097	12.3	26.4	53.4	2.5	183	39	37	61	22	42.5	951	951	308.5	642.5	789.5
L39	Yangmai 15	0.1079	12.2	27.2	54	6.6	242	52	44.5	64	28	40.5	1298	1298	529.5	768.5	750.5
See footnote of Table 1 for abbreviations.

## Sheet: S2
Table S2. Mean values and BLUP values of GlutoPeak parameters of the RIL population under four environments.
Accession ID.	Average values									BLUP values
	PMT	BEM	AM	PM	A1	A2	A3	A4	A5	PMT	BEM	AM	PM	A1	A2	A3	A4	A5
Luozhen No.1	40	57	30	43.75	991	991	463	677.625	733.375	-2.25979	1.01649	4.48441	1.4863	7.30482	25.6717	63.6568	27.1281	30.2148
Zhengyumai 9987	33.375	43.75	21.75	33.625	717.5	702.75	221	523.125	551.25	-6.94726	-7.71637	-1.53719	-1.90962	-131.315	-132.454	-129.681	-83.8367	-92.1863
R001	38	58.125	26.625	40.625	1951	940.75	343.125	687.125	717.625	-3.67488	1.75796	2.02103	0.438173	498.038	-1.8941	-32.4782	33.9512	19.6297
R002	47.75	65.75	26.75	43.375	1131.88	1130.25	505	743.375	812.875	3.22366	6.78347	2.11226	1.36052	79.8146	102.06	98.9085	74.351	83.6445
R003	40.375	51.125	26.625	40.625	1070.12	1070.12	436	634.25	667.375	-1.99447	-2.85563	2.02103	0.438173	48.0032	69.0774	42.5964	-4.02465	-14.1419
R004	39	49.625	23.75	37	930.875	930.875	340	591.25	639.625	-2.96734	-3.84426	-0.0774063	-0.777649	-22.9363	-7.31125	-34.5492	-34.9081	-32.7919
R005	39.875	51.125	22.125	38.125	885.375	824.75	348.375	597	659.75	-2.34824	-2.85563	-1.26348	-0.400325	-46.0492	-65.5285	-27.6488	-30.7783	-19.2665
R006	31.75	57.125	21.375	37.25	842.625	842.625	197.75	645	713.125	-8.09701	1.09887	-1.8109	-0.693799	-67.8408	-55.7228	-148.786	3.6962	16.6054
R007	34.25	64	22.125	41.5	926.375	926.375	234.25	692.75	762.875	-6.32816	5.63007	-1.26348	0.731647	-25.1315	-9.77982	-119.535	37.9911	50.0409
R008	69.625	55	22.75	36.875	1151.75	1148.5	642.75	647.375	683.25	18.7011	-0.301682	-0.807297	-0.819574	89.9885	112.072	209.456	5.40197	-3.47279
R009	36	60.125	21.25	34.125	849.5	849.5	271.25	600.125	744.375	-5.08996	3.07612	-1.90213	-1.74192	-64.3372	-51.9513	-90.129	-28.5339	37.6076
R010	47.875	61.75	16.375	40.125	964.25	962.375	407.25	658.875	766.25	3.3121	4.14713	-5.46035	0.270473	-6.20134	9.96878	19.4124	13.6615	52.3092
R011	35	72.3333	23.1667	48	788.333	786.667	316	725	877.333	-3.37839	8.31377	-1.10849	1.93788	-96.3451	-98.0509	-42.3884	37.1939	95.0116
R012	39.875	71.875	27.125	49.125	1190.12	1190.12	431.75	798	897.75	-2.34824	10.8204	2.38597	3.28907	109.115	134.906	38.8437	113.584	140.687
R013	47.5	55.5	24.125	38.875	1061.75	1061.75	420.875	641	692.125	3.04677	0.0278602	0.196303	-0.148776	43.7481	64.4832	30.0007	0.823324	2.49185
R014	38.375	57.625	21.25	39.75	822	819.625	272.125	656.875	705.625	-3.40955	1.42841	-1.90213	0.144699	-78.523	-68.3399	-89.2596	12.225	11.5648
R015	45.875	58.125	23.125	39.5	1058.12	1058.12	383.875	674.25	716.375	1.89701	1.75796	-0.533588	0.0608488	41.7648	62.4946	0.0285224	24.7041	18.7896
R016	59.5	51.625	28.5	41	1276.25	1276.25	617.5	658.625	684.875	11.5373	-2.52609	3.38957	0.563948	152.725	182.152	187.196	13.4819	-2.38067
R017	55	47.25	24.625	36.125	903.25	801.25	486.125	580.75	621.875	8.35333	-5.40958	0.561248	-1.07112	-37.4462	-78.4199	81.876	-42.4494	-44.7212
R018	47.625	46.125	21.25	33.375	917.75	917.75	374.5	543.25	581.625	3.13521	-6.15105	-1.90213	-1.99347	-29.6915	-14.5113	-7.1746	-69.3826	-71.7721
R019	47	53.125	20.375	35.875	967.125	967.125	354.875	612.25	649.5	2.693	-1.53746	-2.54079	-1.15497	-4.55183	12.5745	-23.3019	-19.8255	-26.1552
R020	49.5	54.25	23.625	37.625	1010	1016.38	446.625	648.875	663.125	4.46185	-0.795995	-0.168643	-0.568025	17.2009	39.5917	50.5535	6.4793	-16.9982
R021	52.625	60.375	25.5	40.375	1266.5	1120.12	542.375	748.25	734.5	6.67292	3.24089	1.1999	0.354323	147.97	96.5061	127.799	77.8523	30.9709
R022	52.625	52.5	22.625	36.75	1091.12	1091.12	496.75	594.375	635	6.67292	-1.94939	-0.898533	-0.861499	58.6755	80.5975	91.1302	-32.6636	-35.9002
R023	45.125	53	22.875	38.125	1009.5	1009.5	396.25	613.25	663.25	1.36636	-1.61985	-0.71606	-0.400325	17.2047	35.8203	10.7577	-19.1072	-16.9142
R024	48	56	24.75	38.875	1078.88	1014.5	466	670.375	648	3.40054	0.357402	0.652484	-0.148776	52.4633	38.5631	66.128	21.921	-27.1633
R025	53.625	53.25	27	38.75	910.375	848.75	490.875	638.375	676.125	7.38046	-1.45508	2.29474	-0.190701	-33.6488	-52.3627	86.1098	-1.062	-8.2613
R026	38.75	56.625	22.5	40.75	943.625	943.625	321.875	621.625	716.125	-3.14422	0.769329	-0.989769	0.480098	-16.5211	-0.31695	-49.4799	-13.0922	18.6216
R027	61.25	46.25	21.75	34.5	821.25	814.25	524.375	564	623.375	12.7755	-6.06866	-1.53719	-1.61615	-78.8407	-71.2885	113.406	-54.4795	-43.7131
R028	40.875	57.375	24.75	40.25	881.5	810.125	361.625	674.875	703	-1.6407	1.26364	0.652484	0.312398	-47.8687	-73.5514	-17.2435	25.153	9.80063
R029	53.5	46.75	24.125	34.5	1052.75	960.25	505.875	563.75	599.25	7.29202	-5.73912	0.196303	-1.61615	39.0956	8.80306	98.6495	-54.6591	-59.9268
R030	43.375	63	26.875	42.5	1020.62	896.375	385.375	750.125	757.125	0.128159	4.97099	2.2035	1.06705	22.8764	-26.237	1.74402	79.1989	46.1765
R031	42.375	59.125	27.75	42.75	1112.25	1014.75	428.75	725.75	749.875	-0.579382	2.41704	2.84216	1.1509	69.3045	38.7003	36.1131	61.6924	41.304
R032	35.125	53.25	19.625	37.125	822	822	240.125	581.875	663.875	-5.70906	-1.45508	-3.0882	-0.735724	-78.5096	-67.0371	-115.1	-41.6414	-16.4942
R033	46.75	62.125	27.25	41.875	1081	1079.38	488.75	713.875	760	2.51611	4.39429	2.47721	0.857422	53.7696	74.1517	84.9165	53.1635	48.1087
R034	41.875	50.25	26.125	37.75	786.875	712.875	405.125	602.5	650.75	-0.933153	-3.43233	1.65608	-0.5261	-96.274	-126.9	16.9718	-26.8281	-25.3151
R035	50.75	58.625	24.25	38.5	1156	1156	482.625	673.375	699	5.34628	2.0875	0.287539	-0.27455	91.7155	116.186	79.7409	24.0757	7.11234
R036	48.125	55.875	24.25	37.75	1115.75	1115.75	491	624.875	674.25	3.48898	0.275017	0.287539	-0.5261	71.0993	94.1061	86.263	-10.758	-9.52143
R037	45.875	49	17.5	32.875	829.875	829.875	312	518	589.5	1.89701	-4.25618	-4.63922	-2.16117	-74.3601	-62.717	-57.1511	-87.5176	-66.4795
R038	34.25	62.75	18	38.875	873.875	873.875	223.875	650.25	722.625	-6.32816	4.80622	-4.27428	-0.148776	-52.0488	-38.5799	-128.238	7.46685	22.99
R039	36.75	63.625	21.75	40.625	857.625	857.5	287.125	675.375	743	-4.55931	5.38292	-1.53719	0.438173	-60.051	-47.5627	-76.9966	25.5121	36.6835
R040	47.25	54.75	19.625	35.375	834.875	832.375	353.5	593.75	646.5	2.86988	-0.466453	-3.0882	-1.32267	-71.6326	-61.3456	-23.9995	-33.1125	-28.1714
R041	41.75	61.875	26.125	43.375	870.75	866	415.25	699.125	754.875	-1.0216	4.22952	1.65608	1.36052	-53.9606	-42.8999	26.0822	42.5698	44.6644
R042	42.875	46.25	22.625	33.375	882.125	819.625	363.625	555.75	591.625	-0.225611	-6.06866	-0.898533	-1.99347	-47.8378	-68.3399	-15.9419	-60.4048	-65.0514
R043	60.875	50.8125	23.625	35.125	1177.62	1177.62	573.438	604.188	623.625	12.5101	-3.0616	-0.168643	-1.40652	102.616	128.049	152.55	-25.6161	-43.5451
R044	49.5	49.625	18.625	33	912.5	912.5	389.5	522.875	605.375	4.46185	-3.84426	-3.81809	-2.11925	-32.3596	-17.3913	4.84629	-84.0163	-55.8104
R045	50.75	52.75	23.625	37	1066.88	980.75	495.875	603.75	665.625	5.34628	-1.78462	-0.168643	-0.777649	46.4003	20.0488	90.6413	-25.9303	-15.318
R046	45.5	56.5	23.125	38.875	1050	1050	416.625	633.375	702.875	1.63169	0.686944	-0.533588	-0.148776	37.6616	58.0374	26.7733	-4.65309	9.71662
R047	38.25	46.5	19.25	33.125	787.375	787.375	253.5	533.75	578.75	-3.49799	-5.90389	-3.36191	-2.07732	-96.0872	-86.0314	-104.258	-76.2056	-73.7043
R048	30.625	50.25	21.375	37.75	761.75	761.75	198.625	562.75	653.5	-8.893	-3.43233	-1.8109	-0.5261	-108.968	-100.089	-147.826	-55.3773	-23.4669
R049	69.125	50.125	22.75	34.625	1259.75	1259.75	664.625	595.25	629.125	18.3474	-3.51472	-0.807297	-1.57422	144.557	173.1	225.767	-32.0352	-39.8487
R050	53.875	61.375	27.375	42.75	1296.38	1296.38	553.75	742.625	756	7.55735	3.89998	2.56845	1.1509	163.042	193.192	136.021	73.8123	45.4204
R051	40	59.75	21.5	38	971.625	971.625	313.375	658.25	705.125	-2.25979	2.82897	-1.71966	-0.44225	-2.21888	15.0431	-56.3259	13.2126	11.2288
R052	33.25	56.875	18.125	36.5	789.625	789.625	193.125	596.375	671.125	-7.0357	0.9341	-4.18304	-0.945349	-94.8732	-84.7971	-152.758	-31.2272	-11.6217
R053	50	56	23.625	39.875	1120.12	1120.12	407.625	633.75	705.875	4.81562	0.357402	-0.168643	0.186623	73.2481	96.5061	19.5456	-4.38376	11.7328
R054	38.25	52.375	20.625	36.125	861.875	861.875	269.625	592.125	651.5	-3.49799	-2.03178	-2.35831	-1.07112	-58.0566	-45.1627	-91.5697	-34.2796	-24.8111
R055	45	56.625	23.625	38.625	1035.25	1035.25	384	651.375	695.75	1.27792	0.769329	-0.168643	-0.232625	30.187	49.946	0.0779866	8.27484	4.92811
R056	49.375	55.625	23.75	37.875	1104.5	1104.5	461.875	642.5	677.625	4.37341	0.110246	-0.0774063	-0.484175	65.4786	87.9346	62.7209	1.90065	-7.25319
R057	55.25	51.75	21.25	36.75	1039.5	1039.5	449.375	590.125	647	8.53022	-2.4437	-1.90213	-0.861499	32.3622	52.2774	52.5756	-35.7161	-27.8354
R058	40.5	61.625	22.875	41.125	881.625	880.5	312.375	701.125	732.875	-1.90602	4.06475	-0.71606	0.605872	-48.3494	-34.9456	-57.8328	44.0062	29.8788
R059	30.25	54.25	20.5	38.625	778.375	778.375	190.75	588	675.25	-9.15833	-0.795995	-2.44955	-0.232625	-100.52	-90.9685	-154.342	-37.2423	-8.84936
R060	38.375	59.625	22.625	39.875	970.25	970.25	305.375	665	721.75	-3.40955	2.74658	-0.898533	0.186623	-2.94329	14.2888	-62.9633	18.0606	22.402
R061	39.25	57.625	23.75	40.125	959	876.5	337.375	665.125	706.25	-2.79045	1.42841	-0.0774063	0.270473	-8.53386	-37.1399	-37.1422	18.1504	11.9849
R062	35.125	53	20.125	36.25	846.375	846.375	246.125	600.125	635.875	-5.70906	-1.61985	-2.72326	-1.0292	-65.9282	-53.6656	-109.991	-28.5339	-35.3122
R063	51.5	46.875	25.625	35.25	1123.5	1123.5	537.125	586.375	593.75	5.87694	-5.65674	1.29114	-1.3646	75.171	98.3575	123.752	-38.4094	-63.6232
R064	41.75	53.75	27.875	43.125	1076.62	1076.62	434.625	642	725	-1.0216	-1.12554	2.93339	1.27667	51.3394	72.6432	41.5226	1.54154	24.5862
R065	37.875	53.875	21.25	35.25	805.125	769.875	269.375	600.625	641.125	-3.76332	-1.04315	-1.90213	-1.3646	-86.9571	-95.6314	-91.874	-28.1748	-31.7838
R066	42.5	52.125	25.25	37.375	852	857	384.75	614.75	667.875	-0.49094	-2.19655	1.01743	-0.651874	-63.3225	-47.837	1.31944	-18.0299	-13.8059
R067	40.875	61	27.25	42.875	988	986.75	395.5	708.625	744.75	-1.6407	3.65282	2.47721	1.19282	6.44922	23.3402	9.85353	49.3929	37.8596
R068	47.125	54.375	28.375	40.5	1189.5	1189.5	520.75	668.75	702.875	2.78144	-0.713609	3.29834	0.396248	108.675	134.563	110.124	20.7539	9.71662
R069	22.375	52.25	13.875	37.75	537.25	537.375	54.25	554.5	686.75	-14.7302	-2.11416	-7.28507	-0.5261	-223.14	-223.174	-263.995	-61.3026	-1.12053
R070	31.875	59	22.5	42.375	884.25	884.25	226.75	657.375	736.25	-8.00857	2.33465	-0.989769	1.02512	-46.6051	-32.8884	-125.22	12.5842	32.147
R071	46.375	58.625	25.875	41.625	983.375	875.5	438.875	705.625	735.875	2.25079	2.0875	1.47361	0.773572	4.08382	-37.6884	45.1413	47.2382	31.895
R072	50.75	49.5	23.125	39.625	1065.88	1065.88	481	585	657.75	5.34628	-3.92664	-0.533588	0.102774	45.9038	66.746	78.5294	-39.3969	-20.6106
R073	57.25	47.25	26.125	37	1120.62	1092.75	503.625	589.5	625.125	9.9453	-5.40958	1.65608	-0.777649	73.8432	81.4889	97.4651	-36.1649	-42.537
R074	36.75	56.25	22.125	39.625	922	922	286.25	635.625	697.375	-4.55931	0.522173	-1.26348	0.102774	-27.5123	-12.1798	-77.9373	-3.0371	6.02023
R075	48.625	47.75	24.125	36.125	1055	1055	472.875	582.25	620.75	3.84275	-5.08004	0.196303	-1.07112	40.3285	60.7803	72.3462	-41.372	-45.4773
R076	35.375	55	21.375	37	797.125	795.875	259	625.5	662.125	-5.53218	-0.301682	-1.8109	-0.777649	-90.8892	-81.3685	-99.5118	-10.3091	-17.6703
R077	35.5	59.625	21	39.125	925.5	925.5	264.875	660.625	704.875	-5.44373	2.74658	-2.0846	-0.0649259	-25.6067	-10.2598	-94.554	14.9184	11.0608
R078	45.875	51.375	23.625	38	841.875	841.625	409.625	657.625	673.25	1.89701	-2.69086	-0.168643	-0.44225	-67.7637	-56.2713	21.8178	12.7637	-10.1935
R079	44.875	45	20.5	32.875	787.375	785.75	365.25	525.75	574.875	1.18947	-6.89252	-2.44955	-2.16117	-95.775	-86.9228	-14.0883	-81.9514	-76.3086
R080	58.375	52.625	27.125	38.75	1293	1293	631.5	661.25	668.375	10.7413	-1.86701	2.38597	-0.190701	161.642	191.34	199.956	15.3673	-13.4699
R081	44.5	48	24.25	37.25	937.5	843.25	353.75	572	626.5	0.924144	-4.91527	0.287539	-0.693799	-19.5307	-55.3799	-23.4229	-48.7338	-41.6129
R082	26.125	55.25	17.5	38.125	584.875	588	105.25	574.5	680.25	-12.0769	-0.136911	-4.63922	-0.400325	-199.007	-195.403	-223.366	-46.9382	-5.489
R083	32.375	58.875	20.75	39.125	736	737.25	199.25	626.125	712	-7.6548	2.25227	-2.26708	-0.0649259	-122.379	-113.529	-148.169	-9.86018	15.8493
R084	30.5	56.375	17.125	36.5	727.375	727.375	157.375	570.375	661	-8.98144	0.604558	-4.91293	-0.945349	-126.567	-118.946	-181.52	-49.9009	-18.4264
R085	40.75	51.25	22	36.125	926.75	926.75	343.5	583	643.875	-1.72914	-2.77325	-1.35471	-1.07112	-24.9453	-9.57411	-31.785	-40.8334	-29.9356
R086	33	58.875	22.5	42	909.375	909.375	247.125	661.375	727.375	-7.21259	2.25227	-0.989769	0.899347	-33.8883	-19.1056	-109.464	15.457	26.1824
R087	30.125	54.875	18.875	37.75	763	763	165.625	597.375	667.875	-9.24677	-0.384067	-3.63562	-0.5261	-108.472	-99.4028	-175.085	-30.509	-13.8059
R088	31.875	58.5	19.5	36.625	723.125	723.75	187.5	631.5	676.125	-8.00857	2.00511	-3.17944	-0.903424	-128.562	-120.934	-157.224	-5.99975	-8.2613
R089	52	59.875	34.125	44.625	1361.5	1168.75	665.125	764.375	744.625	6.23071	2.91135	7.49521	1.77977	196.47	123.18	226.535	89.4336	37.7756
R090	34.625	54.375	23.375	39.5	786.625	785.375	262.125	646.75	683.625	-6.06283	-0.713609	-0.351115	0.0608488	-96.5933	-87.1285	-97.2635	4.95308	-3.22076
R091	41.625	56.75	28.625	92.5	2228.62	1003.38	428.25	692.625	726.75	-1.11004	0.851715	3.48081	17.837	635.233	32.4602	35.8136	37.9014	25.7623
R092	42.5	51.625	24.125	38	1001.5	1001.5	403.125	602.75	657.125	-0.49094	-2.52609	0.196303	-0.44225	12.9429	31.4317	15.7373	-26.6485	-21.0307
R093	49.875	54.875	27.5	39.875	1011.12	1010.62	531.125	648.75	700.125	4.72718	-0.384067	2.65968	0.186623	17.6944	36.4374	118.836	6.38952	7.86842
R094	34.375	61.625	24.5	43.5	995.25	995.25	284.125	711	750.25	-6.23972	4.06475	0.470011	1.40245	9.87075	28.0031	-79.5694	51.0986	41.556
R095	35.625	54	19.5	37.125	825.375	825.375	246.625	578.875	665	-5.35529	-0.960765	-3.17944	-0.735724	-76.6154	-65.1856	-109.677	-43.796	-15.7381
R096	22.125	58.875	11.75	36.375	598.625	598.625	49	549.875	677.125	-14.9071	2.25227	-8.83609	-0.987274	-192.159	-189.574	-268.412	-64.6244	-7.58922
R097	32.25	60.875	18.625	40.375	801.25	801.25	189.375	611.875	732.625	-7.74324	3.57044	-3.81809	0.354323	-88.9852	-78.4199	-156.047	-20.0948	29.7108
R098	51.25	53.75	29.75	42	1299.38	1299.38	645.625	655	709.75	5.70005	-1.12554	4.30194	0.899347	164.77	194.838	210.881	10.8784	14.3371
R099	42	58.9375	30.75	43.5	1232.56	1232.56	496.312	736.125	743.312	-0.844711	2.29346	5.03183	1.40245	130.811	158.186	91.5029	69.1439	36.8935
R100	42.625	51.375	26.5	38.875	939.75	939.75	433	630.5	658.75	-0.402497	-2.69086	1.92979	-0.148776	-18.2831	-2.44267	39.5048	-6.71797	-19.9385
R101	47.625	55.625	34.625	43.875	1003	860.75	583.125	698.5	731.125	3.13521	0.110246	7.86015	1.52822	13.4966	-45.7799	160.779	42.1209	28.7026
R102	33.25	49.625	18.875	35.75	746.625	746.625	204.375	542.25	623.125	-7.0357	-3.84426	-3.63562	-1.1969	-116.671	-108.386	-143.678	-70.1008	-43.8811
R103	33	66.5	22.875	43.375	839.875	834.5	218.125	732.75	788.875	-7.21259	7.27778	-0.71606	1.36052	-69.5126	-60.1799	-132.889	66.7199	67.5148
R104	45.375	64.25	26	42	1017.75	1019.62	434.875	715.5	763	1.54324	5.79484	1.56485	0.899347	20.9258	41.3745	41.1719	54.3306	50.1249
R105	32.125	56.25	23.375	39.75	803.625	804.25	229.5	662.75	684.375	-7.83169	0.522173	-0.351115	0.144699	-87.6153	-76.7742	-123.613	16.4446	-2.7167
R106	57.5	62.875	26.25	40.75	1101.75	956.25	518.75	710	721	10.1222	4.8886	1.74732	0.480098	64.3465	6.60878	108.487	50.3804	21.8979
R107	59.875	53	27.25	40.25	1260.38	1164.62	648.5	641.125	702.375	11.8026	-1.61985	2.47721	0.312398	144.872	120.918	212.976	0.913101	9.38059
R108	33.625	52.375	20.625	36.5	822.875	822.875	228.75	594.25	640.125	-6.77037	-2.03178	-2.35831	-0.945349	-77.9948	-66.5571	-124.202	-32.7534	-32.4559
R109	51.75	54.375	24.875	40.125	1154	1154	528.375	625.5	712.25	6.05382	-0.713609	0.74372	0.270473	90.57	115.089	116.358	-10.3091	16.0173
R110	37.75	68.5	28.125	45.5	1175.75	1175.75	364.375	811.375	809.5	-3.85176	8.59595	3.11586	2.07324	101.671	127.02	-15.1739	123.19	81.3763
R111	55.625	50.875	25.375	38	1192.38	1192.38	588.5	604	653.75	8.79555	-3.0204	1.10867	-0.44225	110.315	136.14	165.12	-25.7508	-23.2989
R112	31.875	45	17.375	34.125	659.875	659.875	176.125	483.5	583.25	-8.00857	-6.89252	-4.73046	-1.74192	-160.945	-155.974	-166.252	-112.296	-70.68
R113	60	45.875	25	35	1132.62	958	592	568.875	597.125	11.891	-6.31582	0.834957	-1.44845	79.855	7.56878	167.756	-50.9782	-61.355
R114	33.125	58.75	19.375	38.125	655.375	657	194.75	625.5	691.5	-7.12414	2.16988	-3.27068	-0.400325	-162.913	-157.551	-151.242	-10.3091	2.07181
R115	34.5	58	20.125	37.5	853.5	853.5	234.125	619.375	684.125	-6.15127	1.67557	-2.72326	-0.60995	-62.3934	-49.757	-119.541	-14.7082	-2.88472
R116	40.625	55.875	22.375	37.5	943.5	853.875	331.25	647.75	677.25	-1.81758	0.275017	-1.08101	-0.60995	-16.6352	-49.5513	-41.5936	5.6713	-7.50522
R117	32.5	56.875	20.5	36.75	815.125	815.125	208.875	606.25	669.5	-7.56636	0.9341	-2.44955	-0.861499	-81.8589	-70.8085	-139.576	-24.1348	-12.7138
R118	59.625	57.25	25	39.5	1302.62	1302.62	628.75	674	699.375	11.6257	1.18126	0.834957	0.0608488	166.563	196.621	197.969	24.5245	7.36437
R119	31.5	59.5	21.625	40.75	777.25	766	203.75	633.125	722.625	-8.2739	2.6642	-1.62842	0.480098	-100.927	-97.7571	-143.699	-4.83265	22.99
R120	38.375	53.125	22	37.25	815	817.5	291.125	612.375	655.125	-3.40955	-1.53746	-1.35471	-0.693799	-81.7442	-69.5056	-73.7839	-19.7357	-22.3748
R121	36.375	56	20	36.75	652.5	655	244.125	618.75	659.875	-4.82463	0.357402	-2.8145	-0.861499	-164.697	-158.649	-111.057	-15.157	-19.1825
R122	67	51.25	30.375	40.75	1515.75	1515.75	861.75	663	680.5	16.8438	-2.77325	4.75812	0.480098	274.869	313.535	384.438	16.6241	-5.32098
R123	50.875	45.5	30.875	38.375	1015.38	668.375	457.875	598.625	622.625	5.43472	-6.56298	5.12306	-0.316475	20.3182	-151.311	60.9111	-29.6112	-44.2171
R124	41.75	57.625	21.75	37.25	975	975	343.625	631.375	677.75	-1.0216	1.42841	-1.53719	-0.693799	-0.291063	16.8945	-31.0525	-6.08953	-7.16918
R125	41.875	53.375	24.75	39.125	896.25	894.75	398.25	628.875	678.375	-0.933153	-1.37269	0.652484	-0.0649259	-40.3891	-27.1284	12.2777	-7.88508	-6.74913
R126	43	63	24.375	41.875	1115	1115	406	708.875	758.625	-0.137169	4.97099	0.378775	0.857422	70.8067	93.6946	18.6475	49.5724	47.1846
R127	49.875	49.625	23.875	35.75	1077.62	1077.62	490.125	587.375	625.75	4.72718	-3.84426	0.01383	-1.1969	51.9485	73.1917	86.4636	-37.6912	-42.1169
R128	39.875	57.75	25.875	41.125	930	929.25	364.125	685.25	721.875	-2.34824	1.5108	1.47361	0.605872	-23.473	-8.20268	-15.0566	32.6045	22.486
R129	40.625	56	22.375	38.125	708.5	705.25	323.125	636	681.25	-1.81758	0.357402	-1.08101	-0.400325	-136.178	-131.083	-47.6471	-2.76777	-4.81693
R130	42.625	55.75	29.125	42.375	1024.5	1025.88	444.375	687.125	710	-0.402497	0.192631	3.84575	1.02512	24.8263	44.8031	48.5586	33.9512	14.5051
R131	49.0625	57.75	24.9375	40.5625	891.562	889.812	483.875	634.188	732.375	4.1523	1.5108	0.789339	0.41721	-42.8127	-29.837	81.6277	-4.06954	29.5427
R132	33.875	49.4375	21.25	37.6875	806.375	806.375	252.25	550.5	639.125	-6.59349	-3.96784	-1.90213	-0.547062	-86.3598	-75.6085	-105.164	-64.1755	-33.1279
R133	50.25	53.625	27.75	40.75	1216.88	1216.88	551.5	665.5	689.5	4.99251	-1.20792	2.84216	0.480098	122.774	149.58	135.221	18.4197	0.727663
R134	47.125	52.625	24	35.625	783.875	794.375	398	628.625	638.75	2.78144	-1.86701	0.105066	-1.23882	-98.2099	-82.1914	11.6297	-8.06463	-33.38
R135	38.625	48.375	20.875	34.25	851.5	851.5	290.5	561.125	599	-3.23266	-4.66811	-2.17584	-1.7	-63.2424	-50.8542	-74.3273	-56.5444	-60.0948
R136	36	60.5	21.5	38.375	931.375	931.375	273	658.25	708.75	-5.08996	3.32328	-1.71966	-0.316475	-22.6732	-7.03696	-88.4681	13.2126	13.665
R137	52.875	54.375	24.625	38.125	1174.75	1174.88	548	626.875	683.25	6.84981	-0.713609	0.561248	-0.400325	101.426	126.54	132.587	-9.32152	-3.47279
R138	45.875	56.5	24.625	40.875	975.5	973.125	445.75	655.25	719.375	1.89701	0.686944	0.561248	0.522023	0.105682	15.8659	50.3867	11.0579	20.8058
R139	33.875	49.375	22.625	36.125	847.875	847.875	261.125	586.75	624.875	-6.59349	-4.00903	-0.898533	-1.07112	-65.1893	-52.8427	-98.0094	-38.14	-42.705
R140	38.75	49.125	23.75	37.375	774.5	683.5	344	599.375	640.5	-3.14422	-4.1738	-0.0774063	-0.651874	-102.52	-143.014	-31.6974	-29.0725	-32.2039
R141	72.375	52.75	24.875	37	1340.5	1205.75	668.625	645.75	650.875	20.6469	-1.78462	0.74372	-0.777649	185.711	143.478	229.388	4.23486	-25.2311
R142	44.125	49	24.875	36.75	921.375	756.75	419.875	601.25	634.375	0.658816	-4.25618	0.74372	-0.861499	-27.8437	-102.831	29.445	-27.7259	-36.3203
R143	43.25	62	23	41.5	924.25	923.125	353.125	675.125	742	0.0397167	4.3119	-0.624824	0.731647	-25.9802	-11.5627	-24.4268	25.3325	36.0114
R144	44.5	46.75	25.375	37.625	943.375	854.125	391.625	575.625	626.75	0.924144	-5.73912	1.10867	-0.568025	-16.6053	-49.4142	6.64482	-46.1302	-41.4448
R145	53.75	55.25	24.25	38.875	1023.88	1006.62	460.25	653.75	675.875	7.46891	-0.136911	0.287539	-0.148776	24.7762	34.2431	62.0779	9.98061	-8.42931
R146	44.875	55.375	26.75	39.75	1136	1123.5	455	668.625	697.125	1.18947	-0.0545253	2.11226	0.144699	81.5518	98.3575	57.428	20.6641	5.85221
R147	54.75	63.75	31.5	45.625	1369.88	1369.88	588.5	781.375	796.625	8.17645	5.4653	5.57924	2.11517	200.711	233.512	164.421	101.643	72.7233
R148	32.125	61.5	20.25	40.25	850.125	850.125	197.875	652.375	735.25	-7.83169	3.98236	-2.63202	0.312398	-63.9439	-51.6085	-148.944	8.99306	31.4749
R149	47.375	56.5	22	36.5	1009.88	1009.88	391.5	618.125	666	2.95833	0.686944	-1.35471	-0.945349	17.2904	36.026	6.11978	-15.6059	-15.066
R150	46.75	57.875	24	40.375	1088	1088	420.5	667.625	717.625	2.51611	1.59318	0.105066	0.354323	57.0616	78.8832	29.5389	19.9459	19.6297
R151	49.75	57	25	39.75	1096.75	1096.75	414.25	682.5	699.625	4.63874	1.01649	0.834957	0.144699	61.5186	83.6832	24.2122	30.6294	7.53239
R152	45.5	50.75	27.125	40.375	947.125	944.5	465.5	632	671.375	1.63169	-3.10279	2.38597	0.354323	-14.9233	0.163051	65.6837	-5.64064	-11.4536
R153	35.625	47.625	18.5	33.5	683.25	681.125	226.875	536.25	590.375	-5.35529	-5.16242	-3.90933	-1.95155	-148.791	-144.317	-125.417	-74.4101	-65.8914
R154	41	65.3333	28.8333	46.3333	1183.67	1183.67	429.167	754.667	804.167	-0.11662	4.5564	2.68592	1.48026	78.1457	101.099	33.1941	56.6716	52.4494
R155	64.125	48.875	25.5	34.375	1105.5	1103.12	618.25	601.75	612.75	14.8097	-4.33857	1.1999	-1.65807	66.2771	87.1803	188.717	-27.3668	-50.8538
R156	60.625	50.125	27.5	38.75	1293.62	1198	644.375	635.625	647.75	12.3333	-3.51472	2.65968	-0.190701	161.842	139.226	209.976	-3.0371	-27.3313
R157	35.75	50.5	22.125	36.5	728.625	730	255.5	590.375	637.625	-5.26685	-3.26756	-1.26348	-0.945349	-126.169	-117.506	-102.916	-35.5365	-34.1361
R158	45.25	65.375	29.5	44.25	1047	1044.38	459.625	778.875	782	1.4548	6.53631	4.11946	1.65399	35.9581	54.9517	61.2426	99.8477	62.8943
R159	63.125	48.25	24.5	35	1197.25	1197.25	616.5	580.625	619.375	14.1021	-4.7505	0.470011	-1.44845	112.634	138.815	186.595	-42.5391	-46.4014
R160	55.25	53.375	31.75	40.5	1324.75	1227.38	667.625	689.125	690.5	8.53022	-1.37269	5.76172	0.396248	177.696	155.34	227.942	35.3876	1.39973
R161	46.875	56.75	21.25	38	875.875	874.5	368.25	643.5	686.125	2.60456	0.851715	-1.90213	-0.44225	-50.8261	-38.237	-12.992	2.61887	-1.54058
R162	41.125	51.375	19.75	34.25	879.125	879.125	315.625	563.625	619.125	-1.46381	-2.69086	-2.99697	-1.7	-49.2986	-35.6999	-54.3872	-54.7489	-46.5694
R163	43	69.75	28.625	46.5	1109	1111.12	417.25	813.5	843.25	-0.137169	9.4198	3.48081	2.40864	68.0067	91.5689	27.0639	124.716	104.059
R164	38	54.625	20.5	35.5	779.625	777.75	280.5	588.375	650.5	-3.67488	-0.548838	-2.44955	-1.28075	-99.7449	-91.3114	-82.6684	-36.9729	-25.4831
R165	38.5	58.75	22.5	40.25	973.375	973.375	301	672.375	707.25	-3.32111	2.16988	-0.989769	0.312398	-1.35539	16.0031	-66.5126	23.3574	12.6569
R166	42.625	47.75	23	35.625	838.625	840.25	358.125	561.75	608.375	-0.402497	-5.08004	-0.624824	-1.23882	-69.7367	-57.0256	-20.306	-56.0955	-53.7942
R167	44	47.375	21.875	35.375	853.125	758.625	340.25	550.125	609.375	0.570373	-5.3272	-1.44595	-1.32267	-62.5351	-101.803	-34.5821	-64.4448	-53.1221
R168	34.875	51.75	25.125	37.875	470.75	466.875	263.875	635	649.125	-5.88595	-2.4437	0.926193	-0.484175	-257.323	-261.849	-95.8598	-3.48599	-26.4072
R169	45.25	55.5	28.875	42.75	1187.38	1187.38	506.125	681.125	725	1.4548	0.0278602	3.66328	1.1509	107.837	133.398	98.8954	29.6419	24.5862
R170	38.125	62.875	27.25	43.625	971.75	978	335.75	740.125	767.875	-3.58644	4.8886	2.47721	1.44437	-1.85041	18.5402	-38.0879	72.0168	53.4013
R171	33.375	72.625	26	50.75	1062.5	1062.5	274.125	788.5	887.75	-6.94726	11.3147	1.56485	3.83409	44.1545	64.8946	-87.5733	106.761	133.966
R172	27	72.625	21.125	47.25	802.25	787.625	143.25	714.75	853.625	-11.4578	11.3147	-1.99337	2.66019	-88.2657	-85.8942	-192.497	53.792	111.031
R173	36.875	59.125	24.25	39.125	899.375	897.625	312.125	688	704.75	-4.47086	2.41704	0.287539	-0.0649259	-38.5612	-25.5513	-56.5287	34.5796	10.9768
R174	32.75	71.25	24	44.25	1015.75	1015.75	251.875	763.75	818.875	-7.38947	10.4084	0.105066	1.65399	20.3904	39.2488	-105.375	88.9847	87.6769
R175	25	49.625	16	37.625	508.75	492.375	84.625	485	612.625	-12.8729	-3.84426	-5.73406	-0.568025	-237.937	-247.86	-239.844	-111.219	-50.9378
R176	40.375	66.75	29.375	45	1208.62	1208.62	409.25	799.625	802.5	-1.99447	7.44255	4.02823	1.90554	118.565	145.055	20.9431	114.751	76.6718
R177	55.625	50.125	28.5	40.25	1306.38	1306.38	696.875	609.625	675.5	8.79555	-3.51472	3.38957	0.312398	168.166	198.678	251.287	-21.7108	-8.68134
R178	39.375	60.5	25.625	42	1055.88	1055.88	362.5	693.375	737	-2.70201	3.32328	1.29114	0.899347	40.6831	61.2603	-16.7416	38.44	32.6511
R179	48.875	45.75	28	37.125	883.875	707.125	507.875	590.125	609	4.01964	-6.39821	3.02463	-0.735724	-47.0896	-130.054	100.141	-35.7161	-53.3741
R180	49.375	57.875	27.375	40.625	1246	1246	541.875	704.125	714.375	4.37341	1.59318	2.56845	0.438173	137.566	165.558	127.24	46.1609	17.4454
R181	30	50.875	18.25	35.25	707.375	707.375	160.75	546.625	628.25	-9.33521	-3.0204	-4.0918	-1.3646	-136.687	-129.917	-178.75	-66.9586	-40.4367
R182	29.125	58.75	24.25	44	600.875	581.625	153.375	664.875	765.75	-9.95431	2.16988	0.287539	1.57015	-190.554	-198.9	-184.604	17.9708	51.9731
R183	40.75	62.875	25.875	42.5	1113.75	1113.75	392.5	721.375	755	-1.72914	4.8886	1.47361	1.06705	70.1605	93.0089	6.96945	58.5502	44.7484
R184	33	56.5	21.375	38.75	854.125	854.125	221.625	632.625	676.625	-7.21259	0.686944	-1.8109	-0.190701	-62.197	-49.4142	-130.372	-5.19176	-7.92526
R185	37.625	62.875	25.875	43.25	976	932.875	334.375	712.75	761.25	-3.94021	4.8886	1.47361	1.3186	-0.10142	-6.2141	-39.2632	52.3555	48.9488
R186	49.75	46	32.5	36.875	949	705.875	506.25	607.125	617.125	4.63874	-6.23344	6.30913	-0.819574	-13.3571	-130.74	98.8822	-23.5063	-47.9135
R187	43.375	58.25	29.5	43.375	1204.25	1204.25	493.5	710.875	744.125	0.128159	1.84034	4.11946	1.36052	116.231	142.655	88.5082	51.0089	37.4396
R188	35.125	57.875	20.75	39.375	749.625	753	248.25	625	696.375	-5.70906	1.59318	-2.26708	0.0189239	-115.399	-104.889	-108.355	-10.6682	5.34816
R189	35	54.25	20.875	39.125	866.75	866.75	249.875	616.75	675.25	-5.7975	-0.795995	-2.17584	-0.0649259	-55.6357	-42.4884	-107.094	-16.5935	-8.84936
R190	52.625	57.25	30.75	43.375	1057.12	1062.5	618.875	723	740.5	6.67292	1.18126	5.03183	1.36052	41.454	64.8946	189.377	59.7173	35.0033
R191	45.5	58.875	30	42.625	1105	1106.62	505.625	724.5	742.875	1.63169	2.25227	4.48441	1.10897	65.3514	89.1003	97.4243	60.7946	36.5995
R192	37.25	53.5	23.625	39.75	814.25	813.5	292.625	621.375	678.125	-4.20553	-1.29031	-0.168643	0.144699	-82.5786	-71.6999	-73.1514	-13.2717	-6.91715
R193	40.375	56	23.375	38.125	880.25	884.875	320.25	651.25	688	-1.99447	0.357402	-0.351115	-0.400325	-48.557	-32.5456	-50.7087	8.18507	-0.280445
R194	42.875	50.625	22.5	35.875	948	948	352.25	596	630.25	-0.225611	-3.18517	-0.989769	-1.15497	-14.3664	2.08305	-25.4064	-31.4965	-39.0926
R195	44	56.5	24.0625	39.375	1077.44	1077.44	401.562	676	690.438	0.570373	0.686944	0.150684	0.0189239	51.6704	73.0889	14.5731	25.961	1.35773
R196	54.375	50.875	27.875	40.125	984.25	886	576.375	622.75	673.125	7.91112	-3.0204	2.93339	0.270473	4.02342	-31.9284	155.57	-12.2842	-10.2775
See footnote of Table 1 for abbreviations.

## Sheet: S3
Table S3. Range, means, standard deviations, skewness and kurtosis values of glutopeak parameters of the parents and RILs in four environments.
Parameters	Environments	Parents		RILs
		Luozhen No.1	Zhengyumai 9987	Range	Mean ± SD	Skewness	Kurtosis
PMT	Yuanyang 2017-2018	36	29.5	25.00 ~ 109.50	51.42 ± 15.20	1.21	1.98
(S)	Yanjin 2017-2018	40	39.5	23.50 ~ 105.00	50.66 ± 14.33	0.89	1.25
	Yuanyang 2018-2019	41	28.5	15.50 ~ 69.50	35.52 ± 9.08	0.81	1.1
	Shangqiu 2018-2019	43	36	20.50 ~ 66.00	35.47 ± 7.93	0.86	0.95
	Average	40	33.375	22.13 ~ 72.38	43.23 ± 9.21	0.51	0.28
BEM	Yuanyang 2017-2018	53	35.5	32.50 ~ 62.00	47.58 ± 6.27	0.23	-0.28
(B.U.)	Yanjin 2017-2018	64.5	56.5	33.50 ~ 90.50	59.66 ± 8.14	0.52	1.19
	Yuanyang 2018-2019	55	38.5	41.00 ~ 95.50	56.59 ± 9.16	1.28	2.38
	Shangqiu 2018-2019	55.5	44.5	40.50 ~ 80.50	58.15 ± 7.68	0.18	-0.46
	Average	57	43.75	45.00 ~ 72.63	55.55 ± 5.81	0.56	0.39
AM	Yuanyang 2017-2018	28.5	19	13.00 ~ 34.50	20.86 ± 4.44	0.88	0.72
(B.U.)	Yanjin 2017-2018	30	25.5	14.00 ~ 43.00	27.80 ± 4.90	0.27	0.14
	Yuanyang 2018-2019	32.5	19	3.00 ~ 37.50	22.68 ± 5.48	-0.07	1.22
	Shangqiu 2018-2019	29	23.5	12.00 ~ 38.50	23.99 ± 4.65	0.48	0.67
	Average	30	21.75	11.75 ~ 34.63	23.85 ± 3.63	0.08	0.56
PM	Yuanyang 2017-2018	39.5	33	23.50 ~ 46.00	33.22 ± 4.06	0.32	-0.08
(B.U.)	Yanjin 2017-2018	47	39.5	29.50 ~ 61.00	42.08 ± 4.91	0.47	0.58
	Yuanyang 2018-2019	45	32	24.50 ~ 60.00	39.60 ± 4.97	0.75	2.08
	Shangqiu 2018-2019	43.5	30	33.00 ~ 53.00	41.35 ± 3.73	0.21	-0.17
	Average	43.75	33.625	32.88 ~ 50.75	39.10 ± 3.23	0.6	0.61
A1	Yuanyang 2017-2018	1036	576	45.50 ~ 1509.50	874.22 ± 253.69	-0.53	0.39
	Yanjin 2017-2018	1198	1036.5	54.50 ~ 2138.50	1193.48 ± 308.57	-0.43	0.45
	Yuanyang 2018-2019	1195	429	369.50 ~ 5889.00	897.50 ± 415.00	8.95	107.82
	Shangqiu 2018-2019	828.5	535	59.00 ~ 4528.00	943.21 ± 338.17	6.1	64.43
	Average	1064.38	664.125	470.75 ~ 2228.63	977.42 ± 214.25	1.48	6.92
A2	Yuanyang 2017-2018	1036	576	50.00 ~ 1509.50	850.25 ± 267.13	-0.44	0.12
	Yanjin 2017-2018	1198	1036.5	34.50 ~ 2138.50	1168.81 ± 325.51	-0.37	0.06
	Yuanyang 2018-2019	1195	370	171.50 ~ 1393.00	852.55 ± 219.73	-0.12	-0.03
	Shangqiu 2018-2019	828.5	535	40.00 ~ 1509.00	909.35 ± 233.33	-0.13	0.84
	Average	1064.38	629.375	466.88 ~ 1515.75	945.59 ± 180.68	0.17	-0.1
A3	Yuanyang 2017-2018	395.5	164.5	40.00 ~ 896.50	400.09 ± 157.75	0.43	0.25
	Yanjin 2017-2018	459	350	70.00 ~ 1406.50	539.77 ± 214.21	0.4	0.59
	Yuanyang 2018-2019	519.5	87.5	5.00 ~ 657.00	286.90 ± 139.94	0.44	-0.25
	Shangqiu 2018-2019	478	282	36.50 ~ 794.50	308.06 ± 155.71	0.89	0.55
	Average	463	221	49.00 ~ 861.75	383.63 ± 141.88	0.27	-0.11
A4	Yuanyang 2017-2018	640	411.5	363.00 ~ 758.50	553.58 ± 77.91	0.28	-0.15
	Yanjin 2017-2018	739	686.5	487.50 ~ 990.50	725.43 ± 93.54	0.34	0.23
	Yuanyang 2018-2019	676	448	363.00 ~ 858.50	627.06 ± 87.02	0.11	0.12
	Shangqiu 2018-2019	655.5	546.5	431.50 ~ 897.00	654.47 ± 80.36	0.2	-0.07
	Average	677.625	523.125	483.50 ~ 813.50	640.61 ± 62.78	0.38	0.15
A5	Yuanyang 2017-2018	661	499.5	429.50 ~ 818.50	595.05 ± 69.32	0.25	-0.09
	Yanjin 2017-2018	818.5	666.5	565.00 ~ 1105.50	747.18 ± 87.98	0.7	1
	Yuanyang 2018-2019	718	509.5	533.50 ~ 1130.00	697.35 ± 95.63	1.59	4.23
	Shangqiu 2018-2019	736	529.5	536.00 ~ 964.50	715.21 ± 70.91	0.27	0.22
	Average	733.375	551.25	574.88 ~ 897.75	689.32 ± 59.59	0.72	1
SD: Standard deviation. See footnote of Table 1 for abbreviations.

## Sheet: S4
Table S4. The statistical P value of normality test for each trait in the RIL population.
Environment	Trait	P value
Yuanyang 2017-2018	PMT	1.246e-08
	BEM	0.08117
	AM	1.776e-06
	PM	< 2.2e-16
	A1	0.0009179
	A2	0.01004
	A3	0.04921
	A4	0.09444
	A5	0.5993
Yanjin 2017-2018	PMT	8.42e-06
	BEM	0.002079
	AM	0.3611
	PM	0.02715
	A1	0.008997
	A2	0.004706
	A3	0.0508
	A4	0.08961
	A5	0.0003317
Yuanyang 2018-2019	PMT	3.728e-05
	BEM	5.991e-09
	AM	0.0007551
	PM	8.967e-05
	A1	< 2.2e-16
	A2	0.6887
	A3	0.00447
	A4	0.9134
	A5	9.833e-11
Shangqiu 2018-2019	PMT	7.346e-06
	BEM	0.1711
	AM	0.002029
	PM	0.3365
	A1	< 2.2e-16
	A2	0.0386
	A3	5.445e-07
	A4	0.5903
	A5	0.681

## Sheet: S5
Table S5. Analysis of variance and broad-sense heritabilities for Glutopeak parameters in RILs based on four environments.
Parameters	Mean squares				hB2
	Genotype	Environment	G × E	Error
PMT	681.89***	30573.87***	163.33***	27.6129	0.76
BEM	263.50***	11273.25***	77.18***	15.154	0.72
AM	103.65***	3124.49***	28.05***	10.9903	0.8
PM	81.46***	6187.66***	25.39***	8.10395	0.43
A1	368905.10***	8580572.92***	176781	175997	0.6
A2	261244.02***	9100541.19***	99299.08**	82371	0.62
A3	162347.64***	4844397.94***	22830.38***	5779.8	0.83
A4	31736.58***	1936358.43***	8936.11***	2071.2	0.79
A5	27620.60***	1663642.78***	8439.52***	1592.44	0.75
**Significant at P < 0.01, ***Significant at P < 0.001. See footnote of Table 1 for abbreviations.

## Sheet: S6
Table S6. All SNP markers for the Luozhen No.1/Zhengyumai 9987 RIL population.
Marker name	Position (cM)	Chromosome
Whaas291	0	1A
Whaas290	0.001	1A
Whaas310	2.888	1A
Whaas309	2.889	1A
Whaas330	3.233	1A
Whaas329	3.234	1A
Whaas324	3.807	1A
Whaas320	4.397	1A
Whaas336	5.339	1A
Whaas430	9.433	1A
Whaas608	13.519	1A
Whaas637	14.09	1A
Whaas603	14.37	1A
Whaas598	14.371	1A
Whaas659	15.303	1A
Whaas658	15.304	1A
Whaas687	15.404	1A
Whaas686	15.405	1A
Whaas722	17.472	1A
Whaas721	17.473	1A
Whaas794	19.136	1A
Whaas831	19.521	1A
Whaas867	22.672	1A
Whaas956	23.856	1A
Whaas1016	24.876	1A
Whaas989	25.916	1A
Whaas1809	28.239	1A
Whaas1571	31.705	1A
Whaas1961	35.019	1A
Whaas2006	35.422	1A
Whaas2005	35.423	1A
Whaas3434	36.275	1A
Whaas3198	36.714	1A
Whaas2345	37.406	1A
Whaas2619	37.407	1A
Whaas2605	37.408	1A
Whaas2167	37.508	1A
Whaas2140	37.509	1A
Whaas2615	38.223	1A
Whaas2430	38.427	1A
Whaas2745	38.732	1A
Whaas2743	38.733	1A
Whaas2522	40.77	1A
Whaas2388	40.773	1A
Whaas2509	41.041	1A
Whaas2188	41.043	1A
Whaas3990	45.167	1A
Whaas2863	45.868	1A
Whaas4334	46.363	1A
Whaas4473	48.511	1A
Whaas4106	50.843	1A
Whaas4564	52.096	1A
Whaas4532	52.389	1A
Whaas4531	52.39	1A
Whaas4595	52.797	1A
Whaas4630	55.282	1A
Whaas4693	55.656	1A
Whaas4633	56.32	1A
Whaas4763	56.99	1A
Whaas4770	56.991	1A
Whaas5374	57.274	1A
Whaas4897	57.58	1A
Whaas4956	58.04	1A
Whaas5417	61.199	1A
Whaas5545	61.352	1A
Whaas5013	61.505	1A
Whaas4683	64.853	1A
Whaas4805	65.473	1A
Whaas4669	66.153	1A
Whaas5006	68.286	1A
Whaas5971	75.125	1A
Whaas6594	79.806	1A
Whaas6593	79.807	1A
Whaas6508	80.141	1A
Whaas6507	80.451	1A
Whaas6526	81.543	1A
Whaas6523	81.544	1A
Whaas6383	81.546	1A
Whaas6343	81.547	1A
Whaas6340	81.548	1A
Whaas6695	82.223	1A
Whaas7137	96.803	1A
Whaas7128	98.656	1A
Whaas7071	100.144	1A
Whaas7098	100.435	1A
Whaas7095	100.759	1A
Whaas7104	101.19	1A
Whaas7075	101.484	1A
Whaas7180	103.018	1A
Whaas7412	103.353	1A
Whaas7350	103.609	1A
Whaas7402	103.813	1A
Whaas7357	103.966	1A
Whaas7238	104.25	1A
Whaas7251	104.403	1A
Whaas7213	105.172	1A
Whaas7332	105.427	1A
Whaas7403	105.718	1A
Whaas7287	106.005	1A
Whaas7229	106.437	1A
Whaas7252	107.226	1A
Whaas7325	108.177	1A
Whaas7305	108.178	1A
Whaas7147	108.733	1A
Whaas7193	109.009	1A
Whaas7153	109.33	1A
Whaas7257	109.883	1A
Whaas7260	110.263	1A
Whaas7284	110.694	1A
Whaas7390	111.12	1A
Whaas7386	111.121	1A
Whaas7366	112.065	1A
Whaas7364	112.066	1A
Whaas7369	112.643	1A
Whaas7416	114.408	1A
Whaas7446	117.747	1A
Whaas7439	118.845	1A
Whaas7471	120.332	1A
Whaas7485	123.543	1A
Whaas7508	124.115	1A
Whaas7517	124.703	1A
Whaas7536	125.332	1A
Whaas7530	125.99	1A
Whaas7539	126.427	1A
Whaas7542	126.844	1A
Whaas7564	128.468	1A
Whaas7589	131.577	1A
Whaas7599	134.393	1A
Whaas7625	136.541	1A
Whaas7630	137.718	1A
Whaas7661	138.622	1A
Whaas7659	138.623	1A
Whaas7640	138.908	1A
Whaas7655	139.389	1A
Whaas7653	139.39	1A
Whaas7680	139.823	1A
Whaas7676	139.824	1A
Whaas7667	140.097	1A
Whaas7665	140.364	1A
Whaas7947	141.197	1A
Whaas8036	141.198	1A
Whaas7837	141.199	1A
Whaas7836	141.2	1A
Whaas8284	141.201	1A
Whaas8283	141.202	1A
Whaas8022	141.203	1A
Whaas7732	141.204	1A
Whaas8128	141.466	1A
Whaas8054	141.467	1A
Whaas8011	141.744	1A
Whaas8162	141.745	1A
Whaas8064	142.013	1A
Whaas7856	142.014	1A
Whaas8305	142.015	1A
Whaas7716	142.016	1A
Whaas7714	142.017	1A
Whaas8079	142.217	1A
Whaas8068	142.218	1A
Whaas8059	142.219	1A
Whaas8033	142.22	1A
Whaas8028	142.221	1A
Whaas7995	142.222	1A
Whaas7994	142.223	1A
Whaas7883	142.224	1A
Whaas7791	142.225	1A
Whaas7760	142.226	1A
Whaas7721	142.227	1A
Whaas7969	142.228	1A
Whaas7967	142.229	1A
Whaas8299	142.23	1A
Whaas7849	142.231	1A
Whaas7779	142.501	1A
Whaas8242	142.782	1A
Whaas7799	142.783	1A
Whaas8178	143.048	1A
Whaas8143	143.049	1A
Whaas8125	143.05	1A
Whaas7896	143.318	1A
Whaas8216	143.874	1A
Whaas8209	144.144	1A
Whaas8208	144.145	1A
Whaas7737	144.696	1A
Whaas7735	144.697	1A
Whaas8182	144.977	1A
Whaas8181	144.978	1A
Whaas7891	145.261	1A
Whaas7877	145.262	1A
Whaas7795	145.263	1A
Whaas8315	145.547	1A
Whaas8354	146.125	1A
Whaas8400	146.505	1A
Whaas8387	147.362	1A
Whaas8384	147.363	1A
Whaas8436	148.224	1A
Whaas8481	150.614	1A
Whaas8460	150.615	1A
Whaas8475	151.088	1A
Whaas8510	153.86	1A
Whaas8580	154.197	1A
Whaas8613	155.409	1A
Whaas8680	158.649	1A
Whaas8675	158.65	1A
Whaas8676	159.923	1A
Whaas8763	163.46	1A
Whaas8710	165.138	1A
Whaas8709	165.139	1A
Whaas8751	166.635	1A
Whaas8715	166.975	1A
Whaas8760	167.426	1A
Whaas8776	169.642	1A
Whaas8810	170.928	1A
Whaas8857	171.384	1A
Whaas8836	171.385	1A
Whaas8849	171.664	1A
Whaas8841	172.062	1A
Whaas8783	172.99	1A
Whaas9938	0.002	1B
Whaas9939	0.816	1B
Whaas9879	3.032	1B
Whaas9945	3.649	1B
Whaas9973	3.65	1B
Whaas9986	3.651	1B
Whaas10052	3.652	1B
Whaas10107	3.653	1B
Whaas10123	3.654	1B
Whaas10145	3.655	1B
Whaas9560	4.667	1B
Whaas10231	5.839	1B
Whaas10233	5.84	1B
Whaas9997	6.125	1B
Whaas10000	6.126	1B
Whaas10034	6.127	1B
Whaas10037	6.128	1B
Whaas10039	6.129	1B
Whaas10062	6.13	1B
Whaas10214	6.131	1B
Whaas10064	6.132	1B
Whaas10128	6.227	1B
Whaas10129	6.228	1B
Whaas10048	6.482	1B
Whaas10092	6.483	1B
Whaas10189	6.484	1B
Whaas10192	6.485	1B
Whaas10320	6.76	1B
Whaas9804	7.093	1B
Whaas9865	7.422	1B
Whaas9883	7.702	1B
Whaas9833	8.001	1B
Whaas9871	8.516	1B
Whaas9904	8.517	1B
Whaas9948	8.803	1B
Whaas10057	8.804	1B
Whaas10084	8.805	1B
Whaas10088	8.806	1B
Whaas10014	9.081	1B
Whaas10200	9.691	1B
Whaas10203	9.692	1B
Whaas10242	9.996	1B
Whaas10236	10.445	1B
Whaas10240	10.446	1B
Whaas10276	10.447	1B
Whaas10510	12.564	1B
Whaas10679	12.565	1B
Whaas10680	12.566	1B
Whaas10762	12.567	1B
Whaas10783	12.568	1B
Whaas10785	12.569	1B
Whaas10792	12.57	1B
Whaas10797	12.571	1B
Whaas10824	12.572	1B
Whaas10955	12.573	1B
Whaas11219	12.574	1B
Whaas11230	12.575	1B
Whaas11231	12.576	1B
Whaas10361	13.125	1B
Whaas10364	13.126	1B
Whaas10396	13.127	1B
Whaas10879	13.128	1B
Whaas10880	13.129	1B
Whaas11079	13.13	1B
Whaas10564	13.411	1B
Whaas10563	13.707	1B
Whaas10591	13.708	1B
Whaas10624	13.709	1B
Whaas11100	13.71	1B
Whaas11134	13.711	1B
Whaas11197	13.712	1B
Whaas10379	14.052	1B
Whaas10380	14.053	1B
Whaas10430	14.054	1B
Whaas10432	14.055	1B
Whaas10434	14.056	1B
Whaas10477	14.057	1B
Whaas10608	14.058	1B
Whaas10615	14.059	1B
Whaas10617	14.06	1B
Whaas10619	14.061	1B
Whaas11085	14.062	1B
Whaas11087	14.063	1B
Whaas11113	14.064	1B
Whaas11253	14.381	1B
Whaas10393	14.765	1B
Whaas10412	14.766	1B
Whaas10414	14.767	1B
Whaas10487	14.768	1B
Whaas10773	14.769	1B
Whaas11019	14.77	1B
Whaas11032	14.771	1B
Whaas11119	14.772	1B
Whaas11186	14.773	1B
Whaas11190	14.774	1B
Whaas11202	14.775	1B
Whaas10485	15.046	1B
Whaas10575	15.047	1B
Whaas10543	15.32	1B
Whaas10585	15.321	1B
Whaas11132	15.322	1B
Whaas11181	15.323	1B
Whaas11182	15.324	1B
Whaas10706	15.918	1B
Whaas10709	15.919	1B
Whaas10710	15.92	1B
Whaas10728	15.921	1B
Whaas10836	15.922	1B
Whaas10909	15.923	1B
Whaas10938	15.924	1B
Whaas10940	15.925	1B
Whaas10964	15.926	1B
Whaas10520	16.216	1B
Whaas10532	16.217	1B
Whaas10698	16.218	1B
Whaas10752	16.219	1B
Whaas10906	16.22	1B
Whaas10918	16.221	1B
Whaas10529	16.498	1B
Whaas10683	16.499	1B
Whaas10696	16.5	1B
Whaas10845	16.501	1B
Whaas10904	16.502	1B
Whaas10985	16.503	1B
Whaas11252	17.07	1B
Whaas11286	17.369	1B
Whaas11296	17.37	1B
Whaas11304	17.371	1B
Whaas11310	17.372	1B
Whaas11315	17.373	1B
Whaas11307	17.674	1B
Whaas11342	18.284	1B
Whaas11365	18.876	1B
Whaas11354	19.17	1B
Whaas11336	19.475	1B
Whaas11512	20.774	1B
Whaas11470	21.109	1B
Whaas11472	21.11	1B
Whaas11525	21.111	1B
Whaas11583	21.459	1B
Whaas11571	21.771	1B
Whaas11597	22.721	1B
Whaas11617	23.721	1B
Whaas11609	24.715	1B
Whaas11588	25.927	1B
Whaas11482	26.508	1B
Whaas11485	26.509	1B
Whaas11527	26.51	1B
Whaas11487	26.821	1B
Whaas11564	26.822	1B
Whaas11450	27.135	1B
Whaas11454	27.136	1B
Whaas11530	27.137	1B
Whaas11542	27.138	1B
Whaas11479	27.46	1B
Whaas11522	27.776	1B
Whaas11475	28.409	1B
Whaas11560	28.41	1B
Whaas11670	29.09	1B
Whaas11889	29.391	1B
Whaas11890	29.392	1B
Whaas11713	29.959	1B
Whaas11714	29.96	1B
Whaas11680	30.061	1B
Whaas11627	30.646	1B
Whaas11745	30.647	1B
Whaas11759	30.648	1B
Whaas11765	30.649	1B
Whaas11746	30.973	1B
Whaas11749	30.974	1B
Whaas11692	31.649	1B
Whaas11822	31.946	1B
Whaas11825	31.947	1B
Whaas11898	32.23	1B
Whaas11801	32.53	1B
Whaas11632	32.844	1B
Whaas11726	32.845	1B
Whaas11730	32.846	1B
Whaas11856	32.847	1B
Whaas11859	32.848	1B
Whaas11662	32.849	1B
Whaas11868	33.161	1B
Whaas11845	33.503	1B
Whaas11848	33.504	1B
Whaas11850	33.505	1B
Whaas11894	33.506	1B
Whaas11904	34.217	1B
Whaas11912	34.218	1B
Whaas11913	34.219	1B
Whaas12013	34.675	1B
Whaas11939	35.017	1B
Whaas11935	35.547	1B
Whaas11985	35.548	1B
Whaas12002	35.549	1B
Whaas12003	35.55	1B
Whaas12021	35.551	1B
Whaas12022	35.552	1B
Whaas11974	35.553	1B
Whaas11943	35.841	1B
Whaas11944	35.842	1B
Whaas11954	35.843	1B
Whaas12017	35.844	1B
Whaas12065	36.525	1B
Whaas12056	36.789	1B
Whaas12101	38.226	1B
Whaas12098	38.512	1B
Whaas12132	38.806	1B
Whaas12135	38.807	1B
Whaas12136	38.808	1B
Whaas12148	39.412	1B
Whaas12195	40.364	1B
Whaas12199	40.365	1B
Whaas12203	40.366	1B
Whaas12217	40.684	1B
Whaas12218	40.685	1B
Whaas12183	41.521	1B
Whaas12184	41.522	1B
Whaas12204	41.523	1B
Whaas12247	41.836	1B
Whaas12252	41.837	1B
Whaas12243	42.163	1B
Whaas12244	42.164	1B
Whaas12263	44.498	1B
Whaas12264	44.499	1B
Whaas12288	44.804	1B
Whaas12291	44.805	1B
Whaas12338	45.107	1B
Whaas12342	45.108	1B
Whaas12400	45.109	1B
Whaas12402	45.11	1B
Whaas12356	45.424	1B
Whaas12373	45.425	1B
Whaas12374	45.426	1B
Whaas12415	45.738	1B
Whaas12418	45.739	1B
Whaas12378	46.047	1B
Whaas12429	46.048	1B
Whaas12410	46.356	1B
Whaas12456	46.357	1B
Whaas12480	46.358	1B
Whaas12458	46.662	1B
Whaas12439	47.251	1B
Whaas12465	47.54	1B
Whaas12506	48.095	1B
Whaas12516	48.096	1B
Whaas12597	48.694	1B
Whaas12745	49.001	1B
Whaas12679	49.302	1B
Whaas12720	49.908	1B
Whaas12723	49.909	1B
Whaas12627	50.233	1B
Whaas12603	50.555	1B
Whaas12777	50.556	1B
Whaas12785	50.557	1B
Whaas12801	50.558	1B
Whaas12820	50.559	1B
Whaas12661	50.86	1B
Whaas12682	51.16	1B
Whaas12708	51.161	1B
Whaas12749	51.162	1B
Whaas12750	51.163	1B
Whaas12765	51.164	1B
Whaas12683	51.445	1B
Whaas12706	51.446	1B
Whaas12584	52.658	1B
Whaas12529	52.947	1B
Whaas12548	52.948	1B
Whaas12528	53.226	1B
Whaas12660	54.417	1B
Whaas12834	54.703	1B
Whaas12875	54.997	1B
Whaas12917	55.296	1B
Whaas12914	55.588	1B
Whaas12907	56.191	1B
Whaas13013	57.354	1B
Whaas12957	57.906	1B
Whaas13039	57.907	1B
Whaas13042	57.908	1B
Whaas12887	58.468	1B
Whaas13088	58.469	1B
Whaas12953	59.316	1B
Whaas12954	59.317	1B
Whaas13127	61.81	1B
Whaas13131	63.999	1B
Whaas13294	65.664	1B
Whaas13276	66.798	1B
Whaas13306	67.46	1B
Whaas13309	67.461	1B
Whaas13302	67.853	1B
Whaas13277	68.434	1B
Whaas13211	68.767	1B
Whaas13257	69.101	1B
Whaas13177	69.726	1B
Whaas13204	70.023	1B
Whaas13212	70.024	1B
Whaas13230	70.3	1B
Whaas13333	70.962	1B
Whaas13433	73.723	1B
Whaas13429	74.057	1B
Whaas13426	74.756	1B
Whaas13693	82.059	1B
Whaas13766	82.468	1B
Whaas13768	82.469	1B
Whaas13694	82.769	1B
Whaas13729	82.77	1B
Whaas13774	83.089	1B
Whaas13719	83.414	1B
Whaas13675	84.094	1B
Whaas13682	85.101	1B
Whaas13683	85.102	1B
Whaas13660	85.726	1B
Whaas13663	85.727	1B
Whaas13743	85.728	1B
Whaas13744	85.729	1B
Whaas13844	88.669	1B
Whaas13846	88.67	1B
Whaas13971	90.068	1B
Whaas13934	91.049	1B
Whaas13957	91.394	1B
Whaas13875	92.043	1B
Whaas13942	92.595	1B
Whaas13926	92.748	1B
Whaas13927	92.749	1B
Whaas13979	94.096	1B
Whaas13984	94.097	1B
Whaas13986	94.098	1B
Whaas13993	95.438	1B
Whaas14033	99.676	1B
Whaas14034	99.677	1B
Whaas14050	101.038	1B
Whaas14063	102.095	1B
Whaas14076	102.455	1B
Whaas14093	104.207	1B
Whaas14095	104.208	1B
Whaas14101	104.462	1B
Whaas14146	109.479	1B
Whaas14168	115.632	1B
Whaas14182	115.633	1B
Whaas14203	115.634	1B
Whaas14247	119.015	1B
Whaas14274	119.778	1B
Whaas14275	120.096	1B
Whaas14231	121.546	1B
Whaas14311	127.953	1B
Whaas14331	131.807	1B
Whaas14326	132.147	1B
Whaas14320	132.757	1B
Whaas14323	132.758	1B
Whaas14365	134.402	1B
Whaas14357	135.334	1B
Whaas14349	135.621	1B
Whaas14383	137.06	1B
Whaas14399	138.849	1B
Whaas14391	139.104	1B
Whaas14410	139.997	1B
Whaas14414	142.12	1B
Whaas14463	142.432	1B
Whaas14464	142.433	1B
Whaas14442	142.759	1B
Whaas14502	143.372	1B
Whaas14479	143.984	1B
Whaas14493	144.979	1B
Whaas14512	146.269	1B
Whaas14513	146.27	1B
Whaas14547	147.178	1B
Whaas14628	150.43	1B
Whaas14619	150.726	1B
Whaas14632	150.727	1B
Whaas14576	151.112	1B
Whaas14616	151.113	1B
Whaas14661	153.509	1B
Whaas14672	154.342	1B
Whaas14667	155.429	1B
Whaas14690	156.039	1B
Whaas14697	156.04	1B
Whaas14698	156.364	1B
Whaas14716	0.003	1D
Whaas14750	0.004	1D
Whaas14724	0.289	1D
Whaas14804	0.562	1D
Whaas14749	0.563	1D
Whaas14780	1.115	1D
Whaas14779	1.953	1D
Whaas14778	2.234	1D
Whaas14786	2.523	1D
Whaas14787	2.524	1D
Whaas14785	2.807	1D
Whaas14822	5.897	1D
Whaas14845	5.898	1D
Whaas14844	5.899	1D
Whaas14831	5.9	1D
Whaas14846	6.204	1D
Whaas14832	6.507	1D
Whaas14821	6.508	1D
Whaas14833	6.509	1D
Whaas14866	6.814	1D
Whaas14876	8.842	1D
Whaas14878	8.843	1D
Whaas14880	8.844	1D
Whaas14877	8.845	1D
Whaas14879	8.846	1D
Whaas14871	8.847	1D
Whaas14882	9.16	1D
Whaas14881	9.431	1D
Whaas14902	10.58	1D
Whaas14923	16.609	1D
Whaas14925	16.61	1D
Whaas14924	16.611	1D
Whaas14937	17.59	1D
Whaas15346	17.591	1D
Whaas14964	18.788	1D
Whaas15022	20.177	1D
Whaas15026	20.748	1D
Whaas15027	21.31	1D
Whaas15025	21.311	1D
Whaas15089	21.312	1D
Whaas15131	21.313	1D
Whaas15034	21.939	1D
Whaas15035	21.94	1D
Whaas15033	21.941	1D
Whaas15065	22.22	1D
Whaas15064	22.221	1D
Whaas15134	22.222	1D
Whaas15144	22.223	1D
Whaas15145	22.224	1D
Whaas15146	22.225	1D
Whaas15133	22.226	1D
Whaas15132	22.227	1D
Whaas15159	22.523	1D
Whaas15160	22.524	1D
Whaas15182	24.003	1D
Whaas15213	26.7	1D
Whaas15225	27.003	1D
Whaas15237	27.004	1D
Whaas15240	27.679	1D
Whaas15239	27.68	1D
Whaas15238	27.681	1D
Whaas15212	27.682	1D
Whaas15210	27.683	1D
Whaas15209	27.684	1D
Whaas15211	27.685	1D
Whaas15217	28.026	1D
Whaas15236	28.027	1D
Whaas15230	28.498	1D
Whaas15229	28.499	1D
Whaas15228	28.5	1D
Whaas15227	28.501	1D
Whaas15226	28.502	1D
Whaas15235	28.906	1D
Whaas15234	28.907	1D
Whaas15233	28.908	1D
Whaas15232	28.909	1D
Whaas15318	29.11	1D
Whaas15394	36.876	1D
Whaas15572	37.932	1D
Whaas16150	40.283	1D
Whaas16171	40.924	1D
Whaas16172	41.512	1D
Whaas16200	41.808	1D
Whaas16199	41.809	1D
Whaas16193	41.81	1D
Whaas16177	42.097	1D
Whaas16174	42.098	1D
Whaas16233	42.922	1D
Whaas16241	43.496	1D
Whaas16235	43.497	1D
Whaas16213	43.498	1D
Whaas16246	44.369	1D
Whaas16281	45.552	1D
Whaas16346	45.553	1D
Whaas16280	45.833	1D
Whaas16292	46.108	1D
Whaas16305	46.679	1D
Whaas16310	46.96	1D
Whaas16307	47.522	1D
Whaas16332	48.078	1D
Whaas16334	48.079	1D
Whaas16561	51.72	1D
Whaas16559	51.998	1D
Whaas16560	51.999	1D
Whaas16657	52.298	1D
Whaas16656	52.299	1D
Whaas16658	52.3	1D
Whaas16659	52.301	1D
Whaas16651	52.588	1D
Whaas16627	52.589	1D
Whaas16622	52.59	1D
Whaas16631	52.591	1D
Whaas16632	52.592	1D
Whaas16615	52.593	1D
Whaas16626	52.594	1D
Whaas16647	52.595	1D
Whaas16633	52.596	1D
Whaas16624	52.597	1D
Whaas16650	52.598	1D
Whaas16649	52.599	1D
Whaas16625	52.6	1D
Whaas16648	52.601	1D
Whaas16623	52.602	1D
Whaas16614	52.603	1D
Whaas16608	52.857	1D
Whaas16565	52.858	1D
Whaas16586	53.127	1D
Whaas16545	53.128	1D
Whaas16544	53.129	1D
Whaas16564	53.13	1D
Whaas16438	53.402	1D
Whaas16508	53.672	1D
Whaas16516	53.673	1D
Whaas16515	53.674	1D
Whaas16410	53.941	1D
Whaas16409	53.942	1D
Whaas16407	53.943	1D
Whaas16408	53.944	1D
Whaas16446	53.945	1D
Whaas16448	53.946	1D
Whaas16447	53.947	1D
Whaas16521	54.488	1D
Whaas16548	54.767	1D
Whaas16500	55.042	1D
Whaas16547	55.043	1D
Whaas16542	55.308	1D
Whaas16541	55.309	1D
Whaas16505	55.31	1D
Whaas16507	55.311	1D
Whaas16506	55.312	1D
Whaas16522	55.585	1D
Whaas16473	55.586	1D
Whaas16440	55.587	1D
Whaas16439	55.5881	1D
Whaas16472	55.589	1D
Whaas16543	55.59	1D
Whaas16441	55.591	1D
Whaas16549	55.592	1D
Whaas16550	55.593	1D
Whaas16552	55.594	1D
Whaas16492	55.878	1D
Whaas16483	55.879	1D
Whaas16482	55.88	1D
Whaas16459	55.881	1D
Whaas16493	56.165	1D
Whaas16588	56.451	1D
Whaas16576	56.452	1D
Whaas16575	56.453	1D
Whaas16577	56.454	1D
Whaas16574	56.455	1D
Whaas16587	56.456	1D
Whaas16557	57.01	1D
Whaas16556	57.011	1D
Whaas16558	57.012	1D
Whaas16642	57.299	1D
Whaas16640	57.3	1D
Whaas16639	57.301	1D
Whaas16641	57.302	1D
Whaas16665	58.489	1D
Whaas16662	58.49	1D
Whaas16676	60.803	1D
Whaas16711	62.001	1D
Whaas16723	62.002	1D
Whaas16713	62.297	1D
Whaas16734	63.751	1D
Whaas16725	64.638	1D
Whaas16760	68.06	1D
Whaas16765	68.336	1D
Whaas16767	69.486	1D
Whaas16779	70.081	1D
Whaas16777	70.379	1D
Whaas16770	70.38	1D
Whaas16807	73.843	1D
Whaas16813	74.736	1D
Whaas16856	79.355	1D
Whaas16887	87.37	1D
Whaas16886	87.907	1D
Whaas16902	90.169	1D
Whaas16903	91.031	1D
Whaas16978	95.649	1D
Whaas16958	98.465	1D
Whaas16947	100.295	1D
Whaas16960	106.884	1D
Whaas17008	0.005	2A
Whaas17007	0.275	2A
Whaas17033	0.556	2A
Whaas17047	0.832	2A
Whaas17026	1.111	2A
Whaas17082	2.241	2A
Whaas17098	2.242	2A
Whaas17083	2.515	2A
Whaas17110	2.785	2A
Whaas17112	2.786	2A
Whaas17129	3.34	2A
Whaas17131	3.341	2A
Whaas17228	3.89	2A
Whaas17229	4.154	2A
Whaas17200	4.431	2A
Whaas17165	4.432	2A
Whaas17197	4.433	2A
Whaas17236	5.273	2A
Whaas17240	5.274	2A
Whaas17403	5.275	2A
Whaas17400	5.276	2A
Whaas17399	5.277	2A
Whaas17343	5.278	2A
Whaas17341	5.279	2A
Whaas17346	5.28	2A
Whaas17254	5.281	2A
Whaas17459	5.55	2A
Whaas17463	5.551	2A
Whaas17468	5.552	2A
Whaas17496	8.394	2A
Whaas17524	8.676	2A
Whaas17557	9.533	2A
Whaas17556	10.08	2A
Whaas17567	13.096	2A
Whaas17572	13.097	2A
Whaas17588	13.381	2A
Whaas17586	13.919	2A
Whaas17656	20.323	2A
Whaas17657	20.324	2A
Whaas17695	23.533	2A
Whaas17698	23.534	2A
Whaas17725	25.067	2A
Whaas17724	25.068	2A
Whaas17747	26.504	2A
Whaas17763	26.505	2A
Whaas17755	26.788	2A
Whaas17746	27.097	2A
Whaas17890	28.332	2A
Whaas17891	28.333	2A
Whaas17831	28.621	2A
Whaas17834	28.622	2A
Whaas17847	28.902	2A
Whaas17779	29.168	2A
Whaas17786	29.169	2A
Whaas17787	29.17	2A
Whaas17805	29.442	2A
Whaas17841	30.001	2A
Whaas17838	30.002	2A
Whaas17922	31.414	2A
Whaas17921	31.686	2A
Whaas18082	40.483	2A
Whaas18066	40.484	2A
Whaas18054	40.485	2A
Whaas18109	41.34	2A
Whaas18131	41.613	2A
Whaas18167	42.205	2A
Whaas18200	42.818	2A
Whaas18303	44.046	2A
Whaas18372	45.243	2A
Whaas18449	46.741	2A
Whaas18444	47.028	2A
Whaas18510	47.314	2A
Whaas18608	47.586	2A
Whaas18625	48.144	2A
Whaas18650	49.549	2A
Whaas18852	50.923	2A
Whaas18851	50.924	2A
Whaas19267	50.925	2A
Whaas19911	50.926	2A
Whaas19877	51.229	2A
Whaas19467	51.23	2A
Whaas19768	51.231	2A
Whaas18953	51.382	2A
Whaas19561	51.383	2A
Whaas19324	51.384	2A
Whaas20225	51.385	2A
Whaas19327	51.386	2A
Whaas19668	51.387	2A
Whaas19536	51.388	2A
Whaas19227	51.389	2A
Whaas19354	51.39	2A
Whaas19240	51.391	2A
Whaas19017	51.392	2A
Whaas18972	51.651	2A
Whaas18973	51.652	2A
Whaas19630	51.653	2A
Whaas19635	51.654	2A
Whaas19047	51.919	2A
Whaas19122	51.92	2A
Whaas18932	51.921	2A
Whaas19009	52.186	2A
Whaas19457	52.187	2A
Whaas19981	52.188	2A
Whaas19187	52.189	2A
Whaas18904	52.288	2A
Whaas19939	52.557	2A
Whaas18812	52.558	2A
Whaas19306	52.559	2A
Whaas19951	52.56	2A
Whaas19906	52.561	2A
Whaas19378	52.659	2A
Whaas18818	52.66	2A
Whaas20196	52.661	2A
Whaas19856	52.761	2A
Whaas19258	52.762	2A
Whaas19714	52.763	2A
Whaas19834	53.028	2A
Whaas19738	53.029	2A
Whaas19565	53.03	2A
Whaas19522	53.031	2A
Whaas19034	53.411	2A
Whaas19748	53.412	2A
Whaas19585	53.413	2A
Whaas19447	53.414	2A
Whaas18993	53.415	2A
Whaas19400	53.416	2A
Whaas19078	53.417	2A
Whaas18808	53.418	2A
Whaas18754	53.419	2A
Whaas20060	53.691	2A
Whaas19032	53.692	2A
Whaas20068	53.965	2A
Whaas19435	53.966	2A
Whaas19134	53.967	2A
Whaas19604	53.968	2A
Whaas19819	53.969	2A
Whaas19599	54.118	2A
Whaas19279	54.271	2A
Whaas20106	54.532	2A
Whaas20021	54.787	2A
Whaas19473	54.889	2A
Whaas19709	54.89	2A
Whaas19966	54.991	2A
Whaas20043	54.992	2A
Whaas19688	55.26	2A
Whaas19804	55.261	2A
Whaas19503	55.262	2A
Whaas19291	55.263	2A
Whaas19161	55.264	2A
Whaas19212	55.529	2A
Whaas19098	55.53	2A
Whaas20213	55.682	2A
Whaas19687	55.683	2A
Whaas19193	55.684	2A
Whaas19613	55.784	2A
Whaas19155	55.785	2A
Whaas20118	55.786	2A
Whaas19893	55.886	2A
Whaas20049	55.887	2A
Whaas19393	56.039	2A
Whaas19770	56.141	2A
Whaas19223	56.142	2A
Whaas19978	56.143	2A
Whaas19779	56.144	2A
Whaas20169	56.145	2A
Whaas19491	56.416	2A
Whaas19721	56.417	2A
Whaas19492	56.418	2A
Whaas19636	56.419	2A
Whaas20101	56.42	2A
Whaas18995	56.421	2A
Whaas20147	56.422	2A
Whaas20137	56.689	2A
Whaas20171	56.69	2A
Whaas19729	56.956	2A
Whaas18857	56.957	2A
Whaas18859	56.958	2A
Whaas19792	56.959	2A
Whaas19581	57.221	2A
Whaas19316	57.77	2A
Whaas21121	61.088	2A
Whaas21120	61.374	2A
Whaas21122	61.375	2A
Whaas21128	61.376	2A
Whaas20952	61.657	2A
Whaas20810	61.658	2A
Whaas20590	62.228	2A
Whaas20698	62.522	2A
Whaas21239	63.405	2A
Whaas21360	64.81	2A
Whaas21357	65.087	2A
Whaas21468	65.676	2A
Whaas21456	65.677	2A
Whaas21469	65.678	2A
Whaas21390	65.679	2A
Whaas21463	65.68	2A
Whaas21462	65.681	2A
Whaas21414	65.682	2A
Whaas21412	65.683	2A
Whaas21438	65.684	2A
Whaas21489	65.968	2A
Whaas21490	65.969	2A
Whaas21527	67.085	2A
Whaas21518	67.086	2A
Whaas21544	67.629	2A
Whaas21666	67.901	2A
Whaas21580	68.377	2A
Whaas21636	68.747	2A
Whaas21695	69.303	2A
Whaas21709	69.578	2A
Whaas21713	69.579	2A
Whaas21724	69.58	2A
Whaas21717	69.581	2A
Whaas21719	69.582	2A
Whaas21705	69.583	2A
Whaas21925	70.161	2A
Whaas21897	70.162	2A
Whaas21896	70.163	2A
Whaas21876	70.164	2A
Whaas21734	70.165	2A
Whaas21794	70.166	2A
Whaas21796	70.167	2A
Whaas21859	70.168	2A
Whaas21788	70.169	2A
Whaas21973	70.17	2A
Whaas21866	70.704	2A
Whaas21865	70.97	2A
Whaas21782	71.517	2A
Whaas21853	71.518	2A
Whaas21854	71.519	2A
Whaas21960	71.52	2A
Whaas21741	71.791	2A
Whaas21743	71.792	2A
Whaas21984	71.793	2A
Whaas21832	71.794	2A
Whaas22038	72.065	2A
Whaas22025	72.066	2A
Whaas22062	72.067	2A
Whaas22061	72.068	2A
Whaas21870	72.341	2A
Whaas21829	72.342	2A
Whaas21850	72.62	2A
Whaas21813	72.621	2A
Whaas21997	72.906	2A
Whaas22001	72.907	2A
Whaas22104	73.188	2A
Whaas22117	75.792	2A
Whaas22146	76.612	2A
Whaas22169	77.418	2A
Whaas22179	77.701	2A
Whaas22186	77.702	2A
Whaas22154	77.703	2A
Whaas22129	77.985	2A
Whaas22137	77.986	2A
Whaas22176	78.259	2A
Whaas22206	79.945	2A
Whaas22227	83.869	2A
Whaas22324	86.941	2A
Whaas22367	87.24	2A
Whaas22340	87.241	2A
Whaas22396	87.541	2A
Whaas22313	87.825	2A
Whaas22288	88.108	2A
Whaas22380	88.381	2A
Whaas22390	88.382	2A
Whaas22407	88.663	2A
Whaas22406	88.664	2A
Whaas22275	88.665	2A
Whaas22520	88.958	2A
Whaas22518	88.959	2A
Whaas22481	89.243	2A
Whaas22540	89.524	2A
Whaas22650	90.358	2A
Whaas22678	90.359	2A
Whaas22697	90.36	2A
Whaas22590	90.361	2A
Whaas22611	90.362	2A
Whaas22617	90.726	2A
Whaas22557	90.727	2A
Whaas22558	90.728	2A
Whaas22667	91.275	2A
Whaas22665	91.276	2A
Whaas22600	91.277	2A
Whaas22663	91.567	2A
Whaas22653	91.568	2A
Whaas22401	92.136	2A
Whaas22436	92.137	2A
Whaas22474	92.138	2A
Whaas22470	92.139	2A
Whaas22468	92.14	2A
Whaas22450	92.141	2A
Whaas22619	92.418	2A
Whaas22434	92.419	2A
Whaas22410	92.42	2A
Whaas22383	92.421	2A
Whaas22421	92.422	2A
Whaas22495	92.423	2A
Whaas22568	92.699	2A
Whaas22807	93.267	2A
Whaas22802	93.268	2A
Whaas22759	93.551	2A
Whaas22761	93.552	2A
Whaas22716	93.553	2A
Whaas22708	94.409	2A
Whaas22842	94.689	2A
Whaas22822	94.69	2A
Whaas22857	96.094	2A
Whaas22854	96.638	2A
Whaas23027	97.2	2A
Whaas23055	97.677	2A
Whaas22940	97.678	2A
Whaas23032	97.679	2A
Whaas23031	97.68	2A
Whaas23040	97.681	2A
Whaas22984	97.682	2A
Whaas22983	97.683	2A
Whaas22871	97.947	2A
Whaas22913	97.948	2A
Whaas22910	97.949	2A
Whaas22893	98.213	2A
Whaas22895	98.214	2A
Whaas22888	98.215	2A
Whaas23008	98.488	2A
Whaas22950	98.489	2A
Whaas22952	98.49	2A
Whaas22990	98.491	2A
Whaas23123	98.763	2A
Whaas23046	98.764	2A
Whaas23109	99.303	2A
Whaas23108	99.304	2A
Whaas23122	99.305	2A
Whaas23105	99.306	2A
Whaas23094	99.307	2A
Whaas23136	100.408	2A
Whaas23207	100.677	2A
Whaas23204	100.678	2A
Whaas23259	101.758	2A
Whaas23238	101.759	2A
Whaas23226	102.852	2A
Whaas23274	102.853	2A
Whaas23231	103.122	2A
Whaas23262	103.123	2A
Whaas23235	103.659	2A
Whaas23159	104.197	2A
Whaas23134	104.469	2A
Whaas23157	104.745	2A
Whaas23176	105.02	2A
Whaas23326	106.19	2A
Whaas23329	106.191	2A
Whaas23373	108.558	2A
Whaas23404	109.971	2A
Whaas23402	109.972	2A
Whaas23496	115.414	2A
Whaas23565	115.415	2A
Whaas23611	119.072	2A
Whaas23599	119.336	2A
Whaas23627	120.74	2A
Whaas23708	126.559	2A
Whaas23862	128.833	2A
Whaas23860	129.374	2A
Whaas23729	130.203	2A
Whaas23813	130.481	2A
Whaas23759	130.482	2A
Whaas23822	130.757	2A
Whaas23826	131.024	2A
Whaas23784	131.292	2A
Whaas23751	132.379	2A
Whaas23786	132.38	2A
Whaas23852	132.651	2A
Whaas23737	132.652	2A
Whaas23825	133.18	2A
Whaas23839	133.72	2A
Whaas24238	134.597	2A
Whaas23872	134.598	2A
Whaas23894	134.89	2A
Whaas23893	134.891	2A
Whaas24221	135.219	2A
Whaas24218	135.22	2A
Whaas24251	135.221	2A
Whaas23879	135.508	2A
Whaas24254	135.509	2A
Whaas24217	135.51	2A
Whaas24214	135.511	2A
Whaas24210	135.512	2A
Whaas24208	135.513	2A
Whaas24177	136.729	2A
Whaas24009	137.104	2A
Whaas24178	137.206	2A
Whaas24124	137.691	2A
Whaas24084	137.692	2A
Whaas24115	138.558	2A
Whaas24363	0.006	2B
Whaas24444	0.272	2B
Whaas24433	0.273	2B
Whaas24456	1.701	2B
Whaas24588	2.253	2B
Whaas24626	2.794	2B
Whaas24634	3.069	2B
Whaas24677	3.342	2B
Whaas24664	3.878	2B
Whaas24766	12.505	2B
Whaas24765	12.765	2B
Whaas24719	12.766	2B
Whaas24720	12.767	2B
Whaas24757	13.137	2B
Whaas24875	16.099	2B
Whaas24819	16.1	2B
Whaas24863	16.388	2B
Whaas24839	16.963	2B
Whaas24896	18.093	2B
Whaas25172	25.196	2B
Whaas25137	25.197	2B
Whaas25212	25.198	2B
Whaas25276	25.471	2B
Whaas25310	25.747	2B
Whaas25369	26.02	2B
Whaas25225	26.854	2B
Whaas25271	27.133	2B
Whaas25254	27.134	2B
Whaas25408	29.243	2B
Whaas25462	29.864	2B
Whaas25465	29.865	2B
Whaas25468	29.866	2B
Whaas25570	36.594	2B
Whaas25630	36.595	2B
Whaas25567	36.885	2B
Whaas25773	37.164	2B
Whaas25765	37.434	2B
Whaas25587	37.964	2B
Whaas25756	38.228	2B
Whaas25723	38.229	2B
Whaas25693	38.695	2B
Whaas25692	38.696	2B
Whaas25636	38.957	2B
Whaas25971	39.755	2B
Whaas25910	40.017	2B
Whaas25984	40.28	2B
Whaas25906	40.281	2B
Whaas25952	40.282	2B
Whaas25893	40.593	2B
Whaas25981	40.594	2B
Whaas26204	40.857	2B
Whaas26207	40.858	2B
Whaas26376	40.859	2B
Whaas26422	41.125	2B
Whaas26238	41.126	2B
Whaas26490	41.75	2B
Whaas26700	42.014	2B
Whaas26924	42.218	2B
Whaas27135	42.371	2B
Whaas26852	42.575	2B
Whaas27036	42.677	2B
Whaas26793	42.943	2B
Whaas26960	43.505	2B
Whaas26941	43.506	2B
Whaas26893	43.507	2B
Whaas26894	43.508	2B
Whaas26834	43.509	2B
Whaas27063	44.066	2B
Whaas27348	44.067	2B
Whaas27497	44.068	2B
Whaas27472	44.069	2B
Whaas27072	44.388	2B
Whaas27074	44.389	2B
Whaas27208	45.544	2B
Whaas27400	45.545	2B
Whaas27189	45.827	2B
Whaas27232	46.104	2B
Whaas26081	46.957	2B
Whaas26120	47.781	2B
Whaas26105	48.327	2B
Whaas26123	48.605	2B
Whaas25798	48.88	2B
Whaas25865	48.881	2B
Whaas26029	49.161	2B
Whaas26031	49.162	2B
Whaas25801	49.44	2B
Whaas27156	50.251	2B
Whaas27517	50.52	2B
Whaas27317	50.521	2B
Whaas27319	50.522	2B
Whaas27177	50.523	2B
Whaas27168	50.793	2B
Whaas27580	50.794	2B
Whaas27447	51.059	2B
Whaas27244	51.06	2B
Whaas27562	51.061	2B
Whaas27421	51.062	2B
Whaas27040	52.441	2B
Whaas26832	52.984	2B
Whaas26921	52.985	2B
Whaas27044	52.986	2B
Whaas26771	53.26	2B
Whaas27001	53.819	2B
Whaas27020	53.82	2B
Whaas27601	53.821	2B
Whaas26750	53.822	2B
Whaas26650	54.085	2B
Whaas26670	54.086	2B
Whaas26649	54.354	2B
Whaas26554	54.629	2B
Whaas26615	54.63	2B
Whaas26591	54.902	2B
Whaas26691	54.903	2B
Whaas26539	55.004	2B
Whaas26332	55.5901	2B
Whaas26414	55.5911	2B
Whaas26295	55.5921	2B
Whaas26157	55.5931	2B
Whaas26227	55.5941	2B
Whaas26280	55.595	2B
Whaas26070	55.853	2B
Whaas26265	55.854	2B
Whaas26571	56.225	2B
Whaas26432	56.226	2B
Whaas26478	56.227	2B
Whaas26764	56.961	2B
Whaas27621	57.796	2B
Whaas27611	58.067	2B
Whaas27619	58.068	2B
Whaas27640	58.069	2B
Whaas27670	59.137	2B
Whaas27676	59.239	2B
Whaas27751	59.504	2B
Whaas27731	59.505	2B
Whaas27711	60.291	2B
Whaas27826	61.555	2B
Whaas27840	61.556	2B
Whaas28119	62.108	2B
Whaas28338	62.479	2B
Whaas28184	62.48	2B
Whaas28267	62.481	2B
Whaas27977	63.013	2B
Whaas28039	63.274	2B
Whaas28288	63.275	2B
Whaas27770	63.544	2B
Whaas28061	63.545	2B
Whaas27881	63.546	2B
Whaas28177	63.822	2B
Whaas28096	63.823	2B
Whaas27913	64.1	2B
Whaas27915	64.101	2B
Whaas27934	64.102	2B
Whaas28210	64.103	2B
Whaas27984	64.373	2B
Whaas28238	64.642	2B
Whaas28144	64.915	2B
Whaas28215	64.916	2B
Whaas28067	64.917	2B
Whaas28109	64.918	2B
Whaas27899	65.744	2B
Whaas27867	66.01	2B
Whaas27948	66.436	2B
Whaas28325	66.709	2B
Whaas28403	68.39	2B
Whaas28418	69.567	2B
Whaas28836	70.153	2B
Whaas28811	70.423	2B
Whaas28880	70.696	2B
Whaas28618	70.965	2B
Whaas28734	70.966	2B
Whaas28525	70.967	2B
Whaas28672	70.968	2B
Whaas28533	70.969	2B
Whaas28552	71.233	2B
Whaas28912	71.503	2B
Whaas28859	71.504	2B
Whaas28916	71.505	2B
Whaas28680	71.506	2B
Whaas28676	71.772	2B
Whaas28845	71.773	2B
Whaas28554	72.304	2B
Whaas28465	72.305	2B
Whaas28587	72.306	2B
Whaas28484	72.307	2B
Whaas28926	72.308	2B
Whaas28780	72.309	2B
Whaas28714	72.571	2B
Whaas29093	73.67	2B
Whaas29188	73.671	2B
Whaas29413	73.672	2B
Whaas29103	73.673	2B
Whaas29132	73.674	2B
Whaas29432	73.675	2B
Whaas29193	73.676	2B
Whaas29051	74.205	2B
Whaas29053	74.206	2B
Whaas29447	74.743	2B
Whaas29474	74.744	2B
Whaas30188	75.277	2B
Whaas30212	75.538	2B
Whaas30257	75.539	2B
Whaas29526	75.54	2B
Whaas29854	75.796	2B
Whaas29915	75.797	2B
Whaas29460	76.376	2B
Whaas29508	76.377	2B
Whaas29509	76.378	2B
Whaas29465	76.379	2B
Whaas29403	77.182	2B
Whaas29366	77.445	2B
Whaas29332	77.446	2B
Whaas29333	77.447	2B
Whaas29075	77.547	2B
Whaas29230	77.808	2B
Whaas29225	78.068	2B
Whaas29013	78.069	2B
Whaas28981	78.07	2B
Whaas29327	78.071	2B
Whaas29157	78.072	2B
Whaas29279	78.337	2B
Whaas29280	78.338	2B
Whaas29365	78.339	2B
Whaas29179	78.34	2B
Whaas29180	78.341	2B
Whaas29422	78.342	2B
Whaas29121	78.343	2B
Whaas29098	78.607	2B
Whaas29247	78.875	2B
Whaas29610	79.412	2B
Whaas30005	79.729	2B
Whaas30311	79.73	2B
Whaas29543	79.995	2B
Whaas29640	80.301	2B
Whaas30589	80.506	2B
Whaas30648	80.507	2B
Whaas30140	80.508	2B
Whaas29639	80.71	2B
Whaas29633	80.863	2B
Whaas30068	81.067	2B
Whaas29857	81.068	2B
Whaas29774	81.271	2B
Whaas30097	81.272	2B
Whaas29968	81.526	2B
Whaas30384	81.781	2B
Whaas29750	81.934	2B
Whaas30346	81.935	2B
Whaas30107	82.087	2B
Whaas30524	82.342	2B
Whaas29554	82.699	2B
Whaas29721	82.904	2B
Whaas30195	83.27	2B
Whaas29932	83.271	2B
Whaas30426	83.272	2B
Whaas29825	83.372	2B
Whaas29704	83.373	2B
Whaas30619	83.795	2B
Whaas30643	83.796	2B
Whaas30032	84.067	2B
Whaas29880	84.068	2B
Whaas30550	84.335	2B
Whaas30270	84.336	2B
Whaas30148	84.337	2B
Whaas30386	84.338	2B
Whaas30457	84.339	2B
Whaas29597	84.34	2B
Whaas29977	84.437	2B
Whaas30659	84.703	2B
Whaas30871	84.967	2B
Whaas30880	84.968	2B
Whaas30890	84.969	2B
Whaas30869	85.171	2B
Whaas30908	85.426	2B
Whaas30909	85.63	2B
Whaas30798	85.835	2B
Whaas30960	85.836	2B
Whaas31126	86.039	2B
Whaas30723	86.192	2B
Whaas31006	86.345	2B
Whaas31137	86.761	2B
Whaas31184	86.914	2B
Whaas31181	87.067	2B
Whaas30809	87.22	2B
Whaas30807	87.373	2B
Whaas30712	87.526	2B
Whaas31077	87.73	2B
Whaas30946	88.05	2B
Whaas31030	88.254	2B
Whaas31154	88.458	2B
Whaas31113	88.662	2B
Whaas30968	88.867	2B
Whaas30517	89.122	2B
Whaas30780	89.123	2B
Whaas29806	89.275	2B
Whaas30975	89.536	2B
Whaas30331	89.537	2B
Whaas30997	89.792	2B
Whaas30736	89.894	2B
Whaas30737	89.895	2B
Whaas30764	89.896	2B
Whaas31026	89.996	2B
Whaas30680	89.997	2B
Whaas32578	90.875	2B
Whaas32567	90.876	2B
Whaas33265	90.877	2B
Whaas31880	90.878	2B
Whaas33210	90.879	2B
Whaas32959	91.131	2B
Whaas33437	91.743	2B
Whaas33982	91.744	2B
Whaas32170	91.745	2B
Whaas33930	91.746	2B
Whaas33493	91.998	2B
Whaas33813	92.202	2B
Whaas33706	92.203	2B
Whaas33164	92.204	2B
Whaas33723	92.205	2B
Whaas32643	92.483	2B
Whaas31712	92.484	2B
Whaas32913	92.485	2B
Whaas32505	92.486	2B
Whaas33525	92.487	2B
Whaas31549	92.488	2B
Whaas31689	92.489	2B
Whaas32443	93.146	2B
Whaas33352	93.299	2B
Whaas32012	93.452	2B
Whaas32880	93.81	2B
Whaas32352	94.167	2B
Whaas31879	94.422	2B
Whaas31669	94.575	2B
Whaas32737	94.576	2B
Whaas33287	94.577	2B
Whaas33291	94.578	2B
Whaas33408	94.579	2B
Whaas33913	94.58	2B
Whaas31316	94.728	2B
Whaas33041	94.983	2B
Whaas33480	94.984	2B
Whaas33481	94.985	2B
Whaas32514	94.986	2B
Whaas31772	94.987	2B
Whaas32596	95.085	2B
Whaas32605	95.238	2B
Whaas32973	95.239	2B
Whaas31596	95.24	2B
Whaas31844	95.241	2B
Whaas32818	95.504	2B
Whaas33685	95.505	2B
Whaas31954	95.506	2B
Whaas33668	95.773	2B
Whaas33669	95.774	2B
Whaas33545	96.093	2B
Whaas32805	96.0941	2B
Whaas31866	96.095	2B
Whaas32368	96.355	2B
Whaas33640	96.356	2B
Whaas32294	96.667	2B
Whaas32941	96.668	2B
Whaas32430	96.669	2B
Whaas31720	96.67	2B
Whaas34004	96.671	2B
Whaas32924	96.672	2B
Whaas32354	96.673	2B
Whaas32335	96.93	2B
Whaas32948	97.084	2B
Whaas32462	97.237	2B
Whaas33570	97.238	2B
Whaas32573	97.239	2B
Whaas31927	97.24	2B
Whaas33537	97.241	2B
Whaas33233	97.242	2B
Whaas33826	97.243	2B
Whaas33058	97.594	2B
Whaas34163	97.798	2B
Whaas33007	97.799	2B
Whaas31254	97.8	2B
Whaas31270	98.002	2B
Whaas32698	98.104	2B
Whaas33836	98.206	2B
Whaas31777	98.308	2B
Whaas32316	98.563	2B
Whaas31572	98.665	2B
Whaas32522	98.869	2B
Whaas33409	99.175	2B
Whaas31368	99.431	2B
Whaas31356	99.432	2B
Whaas33613	99.635	2B
Whaas33617	99.636	2B
Whaas32317	99.992	2B
Whaas33871	100.196	2B
Whaas33860	100.4	2B
Whaas32124	100.401	2B
Whaas33879	100.655	2B
Whaas31245	100.656	2B
Whaas33775	100.808	2B
Whaas34023	101.114	2B
Whaas34060	101.115	2B
Whaas31941	101.116	2B
Whaas34117	101.216	2B
Whaas32834	101.53	2B
Whaas32130	101.531	2B
Whaas31702	101.532	2B
Whaas31448	101.533	2B
Whaas31906	101.534	2B
Whaas31907	101.535	2B
Whaas32160	101.536	2B
Whaas31615	101.632	2B
Whaas31728	101.633	2B
Whaas31680	101.634	2B
Whaas32438	101.635	2B
Whaas33749	101.636	2B
Whaas31289	101.637	2B
Whaas33116	101.638	2B
Whaas33117	101.639	2B
Whaas33193	101.64	2B
Whaas33019	101.641	2B
Whaas32254	101.642	2B
Whaas32722	101.643	2B
Whaas31515	101.644	2B
Whaas32408	101.645	2B
Whaas31790	101.99	2B
Whaas32266	101.991	2B
Whaas32059	102.143	2B
Whaas32108	102.398	2B
Whaas32109	102.602	2B
Whaas32854	102.959	2B
Whaas33975	102.96	2B
Whaas32248	103.061	2B
Whaas31314	103.062	2B
Whaas33603	103.063	2B
Whaas33172	103.163	2B
Whaas33085	103.164	2B
Whaas33782	103.165	2B
Whaas31969	103.166	2B
Whaas32221	103.167	2B
Whaas32398	103.168	2B
Whaas31650	103.265	2B
Whaas32374	103.367	2B
Whaas32376	103.368	2B
Whaas32866	103.369	2B
Whaas32551	103.622	2B
Whaas31454	103.877	2B
Whaas32078	104.132	2B
Whaas32176	104.133	2B
Whaas33600	104.134	2B
Whaas32649	104.135	2B
Whaas32217	104.136	2B
Whaas32771	104.137	2B
Whaas32664	104.138	2B
Whaas31483	104.286	2B
Whaas33087	104.49	2B
Whaas32190	104.592	2B
Whaas31403	104.694	2B
Whaas31404	104.695	2B
Whaas32783	104.949	2B
Whaas32784	104.95	2B
Whaas34258	105.486	2B
Whaas34675	105.487	2B
Whaas34231	105.488	2B
Whaas34795	105.857	2B
Whaas34880	105.858	2B
Whaas34863	105.859	2B
Whaas35201	105.86	2B
Whaas34955	105.861	2B
Whaas34997	105.862	2B
Whaas34996	105.863	2B
Whaas34846	105.864	2B
Whaas34790	105.865	2B
Whaas34723	105.866	2B
Whaas34822	105.867	2B
Whaas35126	106.01	2B
Whaas34475	106.529	2B
Whaas34685	106.631	2B
Whaas34515	106.733	2B
Whaas34514	106.835	2B
Whaas34573	106.937	2B
Whaas34462	107.039	2B
Whaas34572	107.605	2B
Whaas34293	107.912	2B
Whaas34290	108.014	2B
Whaas34429	108.473	2B
Whaas34213	108.794	2B
Whaas34625	108.795	2B
Whaas34542	108.796	2B
Whaas34397	108.797	2B
Whaas34398	108.896	2B
Whaas34450	109.049	2B
Whaas34604	109.05	2B
Whaas34330	109.051	2B
Whaas34376	109.052	2B
Whaas34177	109.053	2B
Whaas34219	109.054	2B
Whaas34706	109.055	2B
Whaas34241	109.056	2B
Whaas34660	109.38	2B
Whaas34509	109.381	2B
Whaas34670	109.382	2B
Whaas34312	109.635	2B
Whaas34344	109.839	2B
Whaas34255	109.992	2B
Whaas35166	110.255	2B
Whaas34924	110.256	2B
Whaas34922	110.257	2B
Whaas35269	111.308	2B
Whaas35307	111.57	2B
Whaas35417	111.723	2B
Whaas35391	112.26	2B
Whaas35504	112.261	2B
Whaas35421	112.262	2B
Whaas35467	112.362	2B
Whaas35256	112.684	2B
Whaas35338	112.888	2B
Whaas35291	113.562	2B
Whaas35195	113.563	2B
Whaas35097	114.711	2B
Whaas35113	115.637	2B
Whaas35033	115.638	2B
Whaas35547	116.008	2B
Whaas35521	116.467	2B
Whaas35566	117.338	2B
Whaas35551	117.661	2B
Whaas35780	118.286	2B
Whaas35874	118.287	2B
Whaas35650	118.288	2B
Whaas35842	118.388	2B
Whaas35795	118.389	2B
Whaas35922	118.39	2B
Whaas35756	118.391	2B
Whaas35611	118.392	2B
Whaas35741	118.49	2B
Whaas35660	118.949	2B
Whaas36054	118.95	2B
Whaas35635	118.951	2B
Whaas35608	119.102	2B
Whaas35716	119.644	2B
Whaas35621	119.797	2B
Whaas35680	120.163	2B
Whaas35681	120.164	2B
Whaas35730	120.367	2B
Whaas35729	120.52	2B
Whaas36076	121.03	2B
Whaas36020	121.657	2B
Whaas36047	122.192	2B
Whaas36050	122.193	2B
Whaas35579	122.345	2B
Whaas35940	122.447	2B
Whaas35821	122.448	2B
Whaas35867	122.855	2B
Whaas35910	123.161	2B
Whaas36001	123.365	2B
Whaas35599	123.366	2B
Whaas35703	123.633	2B
Whaas35702	123.634	2B
Whaas36412	125.907	2B
Whaas36755	125.908	2B
Whaas36802	126.183	2B
Whaas36618	126.184	2B
Whaas36698	126.185	2B
Whaas36677	126.467	2B
Whaas36776	126.468	2B
Whaas36777	126.469	2B
Whaas36625	126.747	2B
Whaas36727	126.748	2B
Whaas36735	126.749	2B
Whaas36630	127.025	2B
Whaas36638	127.295	2B
Whaas36601	127.499	2B
Whaas36368	127.963	2B
Whaas36389	128.423	2B
Whaas36318	128.793	2B
Whaas36319	128.794	2B
Whaas36182	129.253	2B
Whaas36554	129.661	2B
Whaas36552	130.018	2B
Whaas36485	130.375	2B
Whaas36536	130.477	2B
Whaas36142	130.63	2B
Whaas36277	130.631	2B
Whaas36427	130.632	2B
Whaas36156	130.633	2B
Whaas36431	130.634	2B
Whaas36541	130.783	2B
Whaas36195	131.048	2B
Whaas36503	131.201	2B
Whaas36505	131.202	2B
Whaas36212	131.47	2B
Whaas36236	131.674	2B
Whaas36853	132.725	2B
Whaas36849	133.911	2B
Whaas36354	134.616	2B
Whaas36244	134.718	2B
Whaas36885	135.254	2B
Whaas36879	135.735	2B
Whaas36956	136.326	2B
Whaas36908	137.017	2B
Whaas36909	137.555	2B
Whaas37070	138.66	2B
Whaas37374	139.796	2B
Whaas37178	139.797	2B
Whaas37626	140.283	2B
Whaas37494	140.385	2B
Whaas37464	140.386	2B
Whaas37645	140.387	2B
Whaas37403	140.388	2B
Whaas37676	140.811	2B
Whaas37516	140.913	2B
Whaas37173	141.391	2B
Whaas37216	142.235	2B
Whaas37208	142.236	2B
Whaas37296	142.237	2B
Whaas37281	142.832	2B
Whaas37537	143.153	2B
Whaas37631	143.577	2B
Whaas37585	143.578	2B
Whaas37685	143.899	2B
Whaas37398	143.9	2B
Whaas37218	144.002	2B
Whaas37242	144.282	2B
Whaas37333	144.283	2B
Whaas37334	144.284	2B
Whaas37246	144.285	2B
Whaas37828	145.298	2B
Whaas37791	146.748	2B
Whaas37785	146.952	2B
Whaas37867	146.953	2B
Whaas37875	146.954	2B
Whaas37727	147.218	2B
Whaas37775	147.219	2B
Whaas37750	147.796	2B
Whaas37803	148.373	2B
Whaas37820	150.442	2B
Whaas37842	150.813	2B
Whaas37982	151.528	2B
Whaas37930	151.681	2B
Whaas37946	151.962	2B
Whaas37905	152.351	2B
Whaas37906	152.352	2B
Whaas37975	153.357	2B
Whaas38190	154.754	2B
Whaas38177	155.315	2B
Whaas38128	155.316	2B
Whaas38038	156.163	2B
Whaas38041	156.725	2B
Whaas38234	160.029	2B
Whaas38274	162.826	2B
Whaas38284	163.103	2B
Whaas38350	163.104	2B
Whaas38328	164.246	2B
Whaas38331	164.247	2B
Whaas38310	164.248	2B
Whaas38289	164.52	2B
Whaas38316	165.051	2B
Whaas38282	165.255	2B
Whaas38315	165.256	2B
Whaas38391	166.342	2B
Whaas38420	168.372	2B
Whaas38611	170.322	2B
Whaas38624	170.595	2B
Whaas38508	171.942	2B
Whaas38684	172.479	2B
Whaas38730	174.469	2B
Whaas38755	174.47	2B
Whaas38857	174.745	2B
Whaas38906	174.746	2B
Whaas38907	174.747	2B
Whaas38948	174.748	2B
Whaas38958	174.749	2B
Whaas38959	174.75	2B
Whaas38771	175.292	2B
Whaas38752	175.293	2B
Whaas38834	175.562	2B
Whaas38846	175.563	2B
Whaas39056	177.563	2B
Whaas39057	177.564	2B
Whaas39004	178.113	2B
Whaas39093	178.384	2B
Whaas39115	179.174	2B
Whaas39077	179.437	2B
Whaas39205	181.648	2B
Whaas39183	181.649	2B
Whaas39230	182.515	2B
Whaas39270	183.339	2B
Whaas39271	183.34	2B
Whaas39253	183.901	2B
Whaas39376	185.044	2B
Whaas39321	185.335	2B
Whaas39362	185.336	2B
Whaas39380	185.337	2B
Whaas39439	186.529	2B
Whaas39544	186.835	2B
Whaas39742	187.479	2B
Whaas39600	187.773	2B
Whaas40249	0.007	2D
Whaas40252	0.008	2D
Whaas40258	0.009	2D
Whaas40259	0.01	2D
Whaas40260	0.011	2D
Whaas40261	0.012	2D
Whaas40262	0.013	2D
Whaas40264	0.014	2D
Whaas40265	0.015	2D
Whaas40267	0.016	2D
Whaas40268	0.017	2D
Whaas40263	0.018	2D
Whaas40266	0.019	2D
Whaas40251	0.311	2D
Whaas40250	0.59	2D
Whaas40257	1.162	2D
Whaas40311	3.075	2D
Whaas40312	3.076	2D
Whaas40313	3.077	2D
Whaas40314	3.078	2D
Whaas40286	3.079	2D
Whaas40309	3.613	2D
Whaas40310	3.614	2D
Whaas40289	4.234	2D
Whaas40290	4.235	2D
Whaas40291	4.236	2D
Whaas40292	4.237	2D
Whaas40293	4.238	2D
Whaas40317	4.552	2D
Whaas40417	21.881	2D
Whaas40438	24.126	2D
Whaas40581	27.628	2D
Whaas40572	27.629	2D
Whaas40573	27.63	2D
Whaas40574	27.631	2D
Whaas40575	27.632	2D
Whaas40576	27.633	2D
Whaas40577	27.634	2D
Whaas40578	27.635	2D
Whaas40579	27.73	2D
Whaas40580	27.731	2D
Whaas40587	28.014	2D
Whaas40588	28.015	2D
Whaas40589	28.016	2D
Whaas40590	28.017	2D
Whaas40591	28.018	2D
Whaas40592	28.019	2D
Whaas40593	28.02	2D
Whaas40594	28.021	2D
Whaas40595	28.022	2D
Whaas40598	28.023	2D
Whaas40562	28.024	2D
Whaas40563	28.025	2D
Whaas40564	28.0261	2D
Whaas40565	28.0271	2D
Whaas40566	28.028	2D
Whaas40522	28.316	2D
Whaas40523	28.317	2D
Whaas40524	28.318	2D
Whaas40525	28.319	2D
Whaas40526	28.32	2D
Whaas40527	28.321	2D
Whaas40582	28.322	2D
Whaas40583	28.323	2D
Whaas40584	28.324	2D
Whaas40495	28.634	2D
Whaas40626	29.244	2D
Whaas40625	29.516	2D
Whaas40742	34.379	2D
Whaas40709	34.38	2D
Whaas40714	34.657	2D
Whaas40764	36.094	2D
Whaas40768	36.656	2D
Whaas40767	36.929	2D
Whaas40799	37.2	2D
Whaas40785	37.47	2D
Whaas40798	37.471	2D
Whaas40808	37.746	2D
Whaas40822	39.143	2D
Whaas40820	39.421	2D
Whaas40842	39.703	2D
Whaas40868	39.988	2D
Whaas40869	40.569	2D
Whaas40866	41.134	2D
Whaas40860	41.416	2D
Whaas41115	43.888	2D
Whaas41269	45.385	2D
Whaas41116	45.684	2D
Whaas41447	50.334	2D
Whaas41472	50.335	2D
Whaas41606	54.067	2D
Whaas41651	54.068	2D
Whaas41615	54.069	2D
Whaas41617	54.363	2D
Whaas41641	54.364	2D
Whaas41639	54.365	2D
Whaas41613	55.533	2D
Whaas41590	55.534	2D
Whaas41609	55.535	2D
Whaas41655	55.82	2D
Whaas41666	56.108	2D
Whaas41640	56.389	2D
Whaas41673	57.538	2D
Whaas41678	57.539	2D
Whaas41699	58.736	2D
Whaas41702	59.331	2D
Whaas41711	60.209	2D
Whaas41777	61.772	2D
Whaas41783	62.381	2D
Whaas41787	62.675	2D
Whaas41749	63.285	2D
Whaas41790	64.2	2D
Whaas41803	64.486	2D
Whaas41789	65.333	2D
Whaas41800	65.611	2D
Whaas41798	65.612	2D
Whaas41810	66.459	2D
Whaas41815	67.896	2D
Whaas41820	68.763	2D
Whaas41833	69.373	2D
[truncated: 6,520 more rows]

## Sheet: S7
Table S7. Features of the genetic linkage map of the RIL population.
Chromosome	Total marker	Total distance (cM)	Average distance (cM)	Max Gap	Gap < 5cM
Chr1A	216	172.99	0.80088	14.25	0.9973
Chr1B	376	156.36	0.415851	7.3	0.9895
Chr1D	203	106.88	0.526502	8.02	0.9883
Chr2A	391	138.56	0.354373	8.8	0.9897
Chr2B	692	188.42	0.272283	8.63	0.9957
Chr2D	167	98.78	0.591497	17.33	0.988
Chr3A	313	135.81	0.433898	7.68	0.9854
Chr3B	527	133.79	0.253871	5.82	0.9962
Chr3D	203	94.33	0.46468	7.34	0.995
Chr4A	327	153.66	0.469908	8.7	0.9816
Chr4B	246	152.04	0.618049	9.24	0.9755
Chr4D	144	119	0.826389	14.13	0.972
Chr5A	473	197.05	0.416596	11.99	0.9938
Chr5B	612	164.46	0.268725	7.4	0.9935
Chr5D	161	144.02	0.894534	10.6	0.9562
Chr6A	699	194.31	0.277983	17.39	0.9959
Chr6B	543	146.95	0.270626	15.25	0.9931
Chr6D	265	125.9	0.475094	15.58	0.9848
Chr7A	996	207.17	0.208002	7.44	0.997
Chr7B	858	198.63	0.231503	10.38	0.9942
Chr7D	106	111.43	1.05123	10.73	0.9764
Group 1	795	436.23	0.548717	14.25	0.9917
Group 2	1250	425.76	0.340608	17.33	0.9911
Group 3	1043	363.93	0.348926	7.68	0.9922
Group 4	717	424.7	0.592329	14.13	0.9764
Group 5	1246	505.53	0.405722	11.99	0.9812
Group 6	1507	467.16	0.309993	17.39	0.9913
Group 7	1960	517.23	0.263893	10.73	0.9892
Total genome A	3415	1199.55	0.351259	17.39	0.9915
Total genome B	3854	1140.65	0.295965	15.25	0.9911
Total genome D	1249	800.34	0.640785	17.33	0.9801
Whole Genome	8518	3140.54	0.37	17.39	0.9876

## Sheet: S8
Table S8. QTL for Glutopeak parameters detected in RIL population of Luozhen No.1/Zhengyumai 9987 based on four environments and BLUP values.
QTL	Environment	Flanking interval	Position (cM)	LOD	Additive	CI (cM)	R2 (%)
GlutoPeak Peak Maximum Time (PMT)
QPMT.1DS.1	I, IV, B	Whaas14778 ~ Whaas14846	4.22	9.55 ~ 11.69	2.74 ~ 6.43	2.23 ~ 6.20	10.96 ~ 13.14
QPMT.1DL.2	I, II, III, IV, B	Whaas16407 ~ Whaas16588	55.2	7.97 ~ 24.02	-7.86 ~ -3.77	53.94 ~ 56.45	17.19 ~ 26.09				`
QPMT.4AL.2	IV	Whaas81100 ~ Whaas81242	115.45	4.22	-1.89	114.50 ~ 116.40	5.4
QPMT.5AL.2	B	Whaas97520 ~ Whaas97553	171.85	2.56	1.12	170.52 ~ 173.17	1.82
QPMT.6DS	I	Whaas136587 ~ Whaas136619	35.5	3.09	3.18	34.01 ~ 37.00	2.94
QPMT.7AS	I, B	Whaas139073 ~ Whaas139112	23.09	2.70 ~ 2.96	-3.03 ~ -1.26	22.54 ~ 23.64	2.32 ~ 2.67
QPMT.7DL	IV	Whaas166770 ~ Whaas166843	65.79	2.88	1.58	64.84 ~ 66.74	3.77
GlutoPeak Maximum Torque (BEM)
QBEM.1DL.2	B	Whaas16407 ~ Whaas16588	55.2	3.27	0.85	53.94 ~ 56.45	4.7
QBEM.1DL.3	IV	Whaas16813 ~ Whaas16856	77.05	4	2.06	74.74 ~ 79.36	6.62
QBEM.3AS.1	III, IV, B	Whaas43099 ~ Whaas43568	38.98	4.25 ~ 9.12	-3.26 ~ -1.58	36.19 ~ 41.77	10.32 ~ 16.55
QBEM.4DS	I, IV, B	Whaas87639 ~ Whaas87707	17.55	2.81 ~ 3.91	0.95 ~ 2.21	10.49 ~ 24.61	5.98 ~ 7.82
QBEM.5DL.1	IV	Whaas113812 ~ Whaas113822	45.05	2.92	-1.67	44.77 ~ 45.33	4.35
QBEM.5DL.2	I	Whaas114208 ~ Whaas114257	89.1	2.53	1.47	86.76 ~ 91.44	5.47
QBEM.6AS.2	B	Whaas115058 ~ Whaas115193	50.7	3.15	-1.02	42.01 ~ 59.40	6.8
QBEM.7DS	III, IV, B	Whaas165320 ~ Whaas165416	46.04	2.73 ~ 5.51	1.13 ~ 2.20	42.20 ~ 49.88	5.04 ~ 8.32
GlutoPeak Torque 15s before the BEM (AM)
QAM.1BL.1	I	Whaas9865 ~ Whaas9904	7.97	4.1	-1.26	7.42 ~ 8.52	7.83
QAM.1BL.3	II, B	Whaas14616 ~ Whaas14619	150.92	2.62 ~ 3.05	-1.05 ~ -0.59	150.73 ~ 151.11	3.73 ~ 4.55
QAM.1DS.1	II, IV, B	Whaas14778 ~ Whaas14846	4.22	4.47 ~ 5.16	0.72 ~ 1.48	2.23 ~ 6.20	5.56 ~ 9.00
QAM.1DS.2	III	Whaas14881 ~ Whaas14902	10.01	3.37	1.41	9.43 ~ 10.58	5.33
QAM.1DL.1	III	Whaas16305 ~ Whaas16310	46.82	5.71	-1.87	46.68 ~ 46.96	9.42
QAM.1DL.2	I, II, IV, B	Whaas16407 ~ Whaas16588	55.2	3.89 ~ 11.35	-1.98 ~ -1.20	53.94 ~ 56.45	7.42 ~ 17.54
QAM.4AL.2	IV, B	Whaas81100 ~ Whaas81242	115.45	3.45 ~ 3.95	-1.21 ~ -0.60	114.50 ~ 116.40	3.83 ~ 6.59
QAM.5DS.1	III	Whaas112464 ~ Whaas112481	3.15	3.29	-1.29	1.97 ~ 4.33	4.5
QAM.7BS.1	I	Whaas152613 ~ Whaas152622	6.24	4.31	-1.33	5.28 ~ 7.21	8.72
QAM.7BS.2	II	Whaas152892 ~ Whaas152981	30.34	3.06	1.15	29.07 ~ 31.61	5.41
QAM.7DS	III	Whaas165320 ~ Whaas165416	46.04	2.71	-1.19	42.20 ~ 49.88	3.85
GlutoPeak Torque 15s after the BEM (PM)
QPM.3AS.1	III, IV	Whaas43099 ~ Whaas43568	38.98	4.86 ~ 5.88	-1.71 ~ -1.36	36.19 ~ 41.77	11.73 ~ 11.92
QPM.3AL	II	Whaas44200 ~ Whaas44242	44.85	3.24	-1.35	44.58 ~ 45.11	7.53
QPM.6AS.3	IV	Whaas115345 ~ Whaas115396	73.86	4.18	-1.07	71.99 ~ 75.74	7.33
QPM.6AL	III	Whaas118413 ~ Whaas119141	114.85	2.8	-1.19	108.04 ~ 121.66	5.66
GlutoPeak A1 (A1)
QA1.1DS.1	I, II, B	Whaas14778 ~ Whaas14846	4.22	2.78 ~ 4.23	29.00 ~ 72.47	2.23 ~ 6.20	3.85 ~ 6.95
QA1.1DL.2	I, II, B	Whaas16407 ~ Whaas16588	55.2	8.41 ~ 14.57	-147.63 ~ -57.28	53.94 ~ 56.45	13.35 ~ 27.11
QA1.6AS.1	I	Whaas114896 ~ Whaas114918	11.8	3.18	-60.37	11.10 ~ 11.84	4.44
QA1.6AS.3	II	Whaas115345 ~ Whaas115396	73.86	2.93	-67.5	71.99 ~ 75.74	3.58
QA1.7DS	II	Whaas165320 ~ Whaas165416	46.04	3.52	76.41	42.20 ~ 43.92	4.59
GlutoPeak A2 (A2)
QA2.1DS.1	I, IV, B	Whaas14778 ~ Whaas14846	4.22	4.00 ~ 9.41	38.64 ~ 88.93	2.23 ~ 6.20	8.14 ~ 14.23
QA2.1DL.1	III	Whaas16305 ~ Whaas16310	46.82	4.12	-66.83	46.68 ~ 46.96	9.25
QA2.1DL.2	I, II, IV, B	Whaas16407 ~ Whaas16588	55.2	4.28 ~ 17.16	-141.62 ~ -53.29	53.94 ~ 56.45	8.38 ~ 26.85
QA2.6AS.3	B	Whaas115345 ~ Whaas115396	73.86	4.58	-25.43	71.99 ~ 75.74	6.12
GlutoPeak A3 (A3)
QA3.1DS.1	I, II, III, IV, B	Whaas14778 ~ Whaas14846	4.22	3.69 ~ 12.12	35.06 ~ 60.74	2.23 ~ 6.20	4.64 ~ 14.19
QA3.1DL.2	I, II, III, IV, B	Whaas16407 ~ Whaas16588	55.2	14.11 ~ 31.82	-123.93 ~ -73.09	53.94 ~ 56.45	20.19 ~ 43.50
QA3.4AL.1	III	Whaas77910 ~ Whaas77925	46.01	2.67	-28.51	45.74 ~ 46.28	3.07
QA3.4AL.2	II, IV, B	Whaas81100 ~ Whaas81242	115.45	3.17 ~ 5.48	-43.51 ~ -26.71	114.50 ~ 116.40	2.84 ~ 7.23
QA3.5AL.2	II	Whaas97520 ~ Whaas97553	171.85	2.52	39.61	170.52 ~ 173.17	2.71
QA3.7AS	I	Whaas139073 ~ Whaas139112	23.09	2.55	-26.83	22.54 ~ 23.64	1.84
GlutoPeak A4 (A4)
QA4.1DS.1	II, IV	Whaas14778 ~ Whaas14846	4.22	2.69 ~ 3.27	20.94 ~ 21.43	2.23 ~ 6.20	5.20 ~ 6.67
QA4.3AS.1	III, B	Whaas43099 ~ Whaas43568	38.98	3.93 ~ 8.18	-31.46 ~ -19.57	36.19 ~ 41.77	12.83 ~ 14.98
QA4.3AL	II	Whaas44200 ~ Whaas44242	44.85	5.38	-31	44.58 ~ 45.11	10.88
QA4.4BS	B	Whaas82667 ~ Whaas82685	0.42	2.64	-9.42	0.28 ~ 0.57	3.48
QA4.4DS	I	Whaas87639 ~ Whaas87707	17.55	2.62	20.06	10.49 ~ 24.61	6.59
QA4.5AL.1	B	Whaas92964 ~ Whaas93110	50.09	2.66	-9.92	47.80 ~ 52.38	3.84
QA4.6AS.3	IV	Whaas115345 ~ Whaas115396	73.86	4.33	-23.63	71.99 ~ 75.74	8.5
QA4.7BS.3	II	Whaas154592 ~ Whaas154682	50.67	3.15	23.28	49.41 ~ 51.93	6.13
QA4.7DS	IV, B	Whaas165320 ~ Whaas165416	46.04	2.88 ~ 3.29	10.54 ~ 20.71	42.20 ~ 49.88	4.34 ~ 6.53
GlutoPeak A5 (A5)
QA5.1BL.2	IV	Whaas11307 ~ Whaas11512	19.22	3.66	15.96	17.67 ~ 20.77	3.56
QA5.3AS.1	III, B	Whaas43099 ~ Whaas43568	38.98	4.52 ~ 9.87	-32.85 ~ -16.96	36.19 ~ 41.77	11.60 ~ 17.49
QA5.3AS.2	IV	Whaas43716 ~ Whaas43732	43.3	8.16	-24.86	41.77 ~ 44.84	8.64
QA5.3AL	II	Whaas44200 ~ Whaas44242	44.85	4.31	-27.71	44.58 ~ 45.11	9.89
QA5.4AS	IV	Whaas74649 ~ Whaas74888	35.08	3.32	17.92	33.17 ~ 36.98	4.49
QA5.4DS	I, IV, B	Whaas87639 ~ Whaas87707	17.55	2.96 ~ 3.27	10.30 ~ 19.89	10.49 ~ 24.61	2.96 ~ 8.17
QA5.5BL	IV	Whaas107117 ~ Whaas107169	58.87	2.94	-16.09	58.60 ~ 59.13	3.62
QA5.6AS.2	B	Whaas115058 ~ Whaas115193	50.7	2.91	-9.95	42.01 ~ 59.40	6.02
QA5.6AS.3	IV	Whaas115345 ~ Whaas115396	73.86	4.21	-18.3	71.99 ~ 75.74	4.68
QA5.6AL	IV, B	Whaas118413 ~ Whaas119141	114.85	2.78 ~ 2.82	-13.73 ~ -8.42	108.04 ~ 121.66	2.63 ~ 4.31
QA5.7DS	IV, B	Whaas165320 ~ Whaas165416	46.04	4.38 ~ 4.84	10.53 ~ 20.41	42.20 ~ 49.88	5.82 ~ 6.74
I: Yuanyang 2017–2018, II: Yanjin 2017–2018, III: Yuanyang 2018–2019, IV: Shangqiu 2018-2019, B: BLUP values for four environments.
Add: Additive effect, CI: Confidence interval. See footnote of Table 1 for abbreviations.

## Sheet: S9
Table S9. Three KASP markers used to identify the genotypes of RIL population.
Accession ID.	Whaas16493a	Glu-1Dxb	Glu-1Dyc
Luozhen No.1	A	T	A
Zhengyumai 9987	G	C	G
R001	A	T	A
R002	A	T	A
R003	A	T	A
R004	G	C	G
R005	A	T	A
R006	G	C	G
R007	G	C	G
R008	A	T	A
R009	G	C	G
R010	A	T	A
R011	G	C	G
R012	A	T	A
R013	A	T	A
R014	G	C	G
R015	R	C	G
R016	A	T	A
R017	A	T	A
R018	R	Y	R
R019	G	C	G
R020	A	T	A
R021	G	C	G
R022	A	T	A
R023	G	C	G
R024	G	C	G
R025	A	T	A
R026	A	T	A
R027	A	T	A
R028	G	C	G
R029	A	T	A
R030	G	C	G
R031	A	T	A
R032	A	T	A
R033	A	T	A
R034	A	T	A
R035	A	T	A
R036	A	T	A
R037	A	T	A
R038	G	C	G
R039	G	C	G
R040	A	T	A
R041	G	C	G
R042	A	T	A
R043	A	T	A
R044	A	T	A
R045	A	T	A
R046	A	T	A
R047	G	C	G
R048	G	C	G
R049	A	T	A
R050	R	Y	R
R051	G	C	G
R052	G	C	G
R053	G	C	G
R054	G	C	G
R055	G	C	G
R056	A	T	A
R057	A	T	A
R058	G	C	G
R059	A	T	A
R060	A	T	A
R061	A	T	A
R062	G	C	G
R063	A	T	A
R064	A	T	A
R065	G	C	G
R066	G	C	G
R067	A	T	A
R068	A	T	A
R069	G	C	G
R070	R	Y	R
R071	G	C	G
R072	A	T	A
R073	A	T	A
R074	G	C	G
R075	A	T	A
R076	G	C	G
R077	G	C	G
R078	A	T	A
R079	G	C	G
R080	A	T	A
R081	A	T	A
R082	G	C	G
R083	G	C	G
R084	G	C	G
R085	A	T	A
R086	G	C	G
R087	A	T	A
R088	G	C	G
R089	A	T	A
R090	G	C	G
R091	A	T	A
R092	A	T	A
R093	R	Y	R
R094	G	C	G
R095	G	C	G
R096	G	C	G
R097	R	Y	R
R098	A	T	A
R099	A	T	A
R100	A	T	A
R101	A	T	A
R102	G	C	G
R103	G	C	G
R104	A	T	A
R105	G	C	G
R106	A	T	A
R107	A	T	A
R108	G	C	G
R109	A	T	A
R110	G	C	G
R111	A	T	A
R112	R	Y	R
R113	A	T	A
R114	G	C	G
R115	G	C	G
R116	A	Y	R
R117	G	C	G
R118	A	T	A
R119	G	C	G
R120	G	C	G
R121	G	C	G
R122	A	T	A
R123	A	T	A
R124	A	T	A
R125	G	C	G
R126	A	T	A
R127	G	C	G
R128	A	T	A
R129	G	C	G
R130	A	T	A
R131	A	T	A
R132	G	C	G
R133	A	T	A
R134	G	C	G
R135	G	C	G
R136	G	C	G
R137	A	T	A
R138	R	Y	R
R139	G	C	G
R140	R	Y	R
R141	A	T	A
R142	A	T	A
R143	A	T	A
R144	A	T	A
R145	A	T	A
R146	A	T	A
R147	A	T	A
R148	G	C	G
R149	A	T	A
R150	A	T	A
R151	A	T	A
R152	A	T	A
R153	G	C	G
R154	A	T	A
R155	A	T	A
R156	A	T	A
R157	A	T	A
R158	G	C	G
R159	A	T	A
R160	A	T	A
R161	A	T	A
R162	A	T	A
R163	A	T	A
R164	G	C	G
R165	G	C	G
R166	A	T	A
R167	A	T	A
R168	G	C	G
R169	A	T	A
R170	G	C	G
R171	G	C	G
R172	G	C	G
R173	G	C	G
R174	G	C	G
R175	G	C	G
R176	G	C	G
R177	A	T	A
R178	A	T	A
R179	A	T	A
R180	A	T	A
R181	G	C	G
R182	G	C	G
R183	A	T	A
R184	G	C	G
R185	G	C	G
R186	A	T	A
R187	A	T	A
R188	G	C	G
R189	G	C	G
R190	A	T	A
R191	A	T	A
R192	R	Y	R
R193	G	C	G
R194	A	T	A
R195	G	C	G
R196	A	T	A
a: The KASP marker Whaas16493 was developed according the genotypes of SNP arrays in this paper.
b: The KASP marker Glu-1Dx was used to identify the diversity of Glu-1Dx2 and Glu-1Dx5 (Ravel et al., 2020).
c: The KASP marker Glu-1Dy were used to identify the diversity of Glu-1Dy10 and Glu-1Dy12 (Ravel et al., 2020).

## Sheet: S10
Table S10. The expression values of high-confidence genes in the QTL cluster on chromosome 1DS.
Gene accession number	Roots	Stem	Leaf	Spike	Grain
TraesCS1D02G009500	1.91579	0	0	0	0.375612
TraesCS1D02G009800	0	0	0	0.232242	0
TraesCS1D02G009900	0	0	0	0	9.52665
TraesCS1D02G010000	2.07281	2.39565	1.94045	2.67495	1.61331
TraesCS1D02G010200	1.01464	1.37121	0	2.58115	1.43504
TraesCS1D02G010400	3.94923	3.3985	2.77457	3.79486	3.60638
TraesCS1D02G010500	4.70249	4.50305	3.57874	4.42062	3.91985
TraesCS1D02G010700	2.18945	2.17906	1.37271	2.63345	1.6407
TraesCS1D02G010800	3.51498	0.459473	0	0	0
TraesCS1D02G011100	3.12575	0	0	0	0
TraesCS1D02G011200	0.413422	0	0	0	0
TraesCS1D02G011400	0	0	0	3.72765	0
TraesCS1D02G011500	0	0	0	3.97619	5.31082
TraesCS1D02G011600	0.648936	0.83311	0.497677	1.34077	0.425875
TraesCS1D02G011700	4.65693	3.65246	3.18756	2.82239	0.374046
TraesCS1D02G011800	0.260963	0	0	0	0
TraesCS1D02G011900	0	0	0	0	2.11589
TraesCS1D02G012000	2.52639	4.63528	2.54949	2.52745	5.02524
TraesCS1D02G012100	0	0	0	0	6.66484
TraesCS1D02G012300	0	0	0.769986	0	0
TraesCS1D02G012500	0	0	0.408989	0	0
TraesCS1D02G012600	1.14487	2.24456	3.13258	3.22302	1.67005
TraesCS1D02G013000	3.85647	0	0	0	0
TraesCS1D02G013100	2.62941	3.02524	1.66065	3.45631	2.12727
TraesCS1D02G013200	5.54542	5.06817	4.36925	4.9326	5.11493
TraesCS1D02G013300	3.59966	2.88924	2.09164	3.47012	1.8743
TraesCS1D02G013500	1.81577	0	0	0	0
TraesCS1D02G013600	3.17476	0	0	0	0
TraesCS1D02G014500	0.170793	0	0	0	0
TraesCS1D02G014600	0	0.255289	0	0.93314	0
TraesCS1D02G015100	0.781492	0	0	0	10.8229
TraesCS1D02G015400	0	0	2.38959	0.975641	0
TraesCS1D02G015500	0.28374	0	0	0	0
TraesCS1D02G015800	0.600141	1.66215	0.717833	1.4578	0
TraesCS1D02G015900	0	1.40802	0	0	0
TraesCS1D02G016500	3.5875	3.54751	2.50759	3.75034	2.15461
TraesCS1D02G016600	1.95993	2.15794	1.4518	2.65339	1.23686
TraesCS1D02G016700	1.34878	2.2553	0.513551	0	0
TraesCS1D02G016900	1.30605	0	0	0	0
TraesCS1D02G017500	2.41007	2.80183	1.6695	0	0
TraesCS1D02G017600	1.45678	0	0	0	0
TraesCS1D02G017700	0	0	2.5605	0	0
TraesCS1D02G017800	0	0	1.75731	0	0
TraesCS1D02G017900	0	0.780828	3.03519	0.337643	0
TraesCS1D02G018000	0	0	0.865944	0	0
TraesCS1D02G018100	0	0	0	2.8543	0
TraesCS1D02G018200	2.08542	2.24611	1.77878	2.89093	2.33347
TraesCS1D02G018300	6.09778	6.41299	5.65523	5.98491	4.89528
TraesCS1D02G018400	1.35424	1.42607	0.751999	1.53063	1.185
TraesCS1D02G018700	2.79637	0	0	0	0
TraesCS1D02G019000	0	0	2.36062	0	0

[truncated: 6 more sheets: S11, S12, S13, S14, S15, S16]
